# Supplementary material for: Discovering Aptamers by Cell-SELEX against Human Soluble Growth Factors Ectopically Expressed on Yeast Cell Surface
Source: PLoS One. 2014 Mar 27;9(3):e93052. doi: 10.1371/journal.pone.0093052 (PMC3968096; doi:10.1371/journal.pone.0093052)
Supplement: Table S1 — Top 300 sequences and multiplicities of aptamers in selected pools. (XLSX) [file pone.0093052.s003.xlsx]

## Sheet: ym-03-22-12.multiplicity-top-30
Table S1.	Top 300 sequences and multiplicities of aptamers in selected pools
Sorting	column R0
rank	read	R0	R0_II	R4_PDGFA	R8_PDGFA	R9_PDGFA	R10_PDGFA	R4_VEGFA	R8_VEGFA	R9_VEGFA	R10_VEGFA	R4_IL6	R9_IL6	R10_IL6
0	total-multiplicities	2978505	2537589	3599183	2268017	4288407	1452592	2638457	3201489	3225969	1624581	3662278	1561906	593067
1	TAGCCCACTGCATAGAGGTAGCCACGTATGTGGGTGTTACCCATTCGTAGCTACCGGTGA	10	22	19	26	37	42	223	2557174	1876785	513147	19	499	79
2	CAGAGCAGGGCGCCGTGTCGCATAGTGTTGTCACTCCCCTGGAGGTCCATGCGAAATATG	7	2	20	308195	788734	178541	0	8	32	52	9	115	30
3	GCTGTGGCACACAGGGGGCCCGCAGGTTTTGCAGCGGGGACGATTACTTTTTCGTGCAG	7	0	43	470347	517312	50611	5	8	19	20	4	169	31
4	GCTAGGGCCGTCAGGCATAGAACCGTCTATTCAACAGAGGATTCTCCCAGATTCGGTGCG	4	6	30	341007	427665	95936	2	6	20	16	7	152	34
5	TTGCCAATAGTGATTAGGGATAGGACATACAGGTACTGCGATGCGAAGGACACGCTTGAG	3	0	0	0	0	0	0	0	0	0	0	0	0
6	TGATCCTTGAAATTATGGGATGGGAAGCAGGGCGTGCCCGGGAGCGTAAAATCCGTCATG	3	0	0	0	0	0	0	0	0	0	0	0	0
7	TCTGGTGCTACAAAAGGTCGACAGACATCTGAGATACAACTAAGCTACAGTTATGGTTAG	3	0	0	0	0	0	0	0	0	0	0	0	0
8	TCGTAAATACAGCAAGCATTGACAGAGAATCCACAGGAGGCGATAATGTCTATCGACGTA	3	0	0	0	0	0	0	0	0	0	0	0	0
9	TCCTCACTAAAGGACTGGATGTATACTGCCCGTCATAGGTGGGTGTGCCTTATAGGGGAG	3	0	0	0	0	0	0	0	0	0	0	0	0
10	TCCGGGAAAGCCGGTGTTGTAATATAGACTTAATCACGTTGCCATCGAGTTTCCAGGAGT	3	0	0	0	0	0	0	0	0	0	0	0	0
11	GTTGAGGTTGTCATCTGTGCGTGCAGATAACAGGGTCTGGAGAAAGGCCACGCCTTCCCT	3	0	0	0	0	0	0	0	0	0	0	0	0
12	GGTGGAAAGGCTTGAGACGTCGACGGAAGCCACCCTGGGGAGGAATAAACGTTAGAGGAA	3	0	0	0	0	0	0	0	0	0	0	0	0
13	GGTGCCTGACCGCGGTCACGCAGCGCCTGTCGTGGAACCTTAGCGCGATATCCGCCAAGA	3	0	0	0	0	0	0	0	0	0	0	0	0
14	GGTCTTCCAGACTATTGCTAGTGTTGTAGAGCGGTTAGTCCTAGATTCTTGCACTAACTC	3	0	0	0	0	0	0	0	0	0	0	0	0
15	GGGTAACCATGATCTGTCTTAACGATTTGAGTTCTTAGCGAATAACAACAGCAGATGATT	3	0	0	0	0	0	0	0	0	0	0	0	0
16	GCGTACGTCTCTCTTCAAGACATGCGGACGGGGGCCCGGTACTACGGGGACGATGTTGCG	3	2	9	85742	208463	77700	0	2	12	15	3	29	10
17	GCAGGGTCAGGTAGGTGGCCCGCAAACGGCACCTTTGTCAGAGAGCATAGGCTGAGTTCA	3	0	0	0	0	0	0	0	0	0	0	0	0
18	GAGGGCCTAATGTTCTTCCTTTGCATGCCGGACATCGCGCATAGCAAGTGTATGCGCGTG	3	0	0	0	0	0	0	0	0	0	0	0	0
19	GACTTCTGGTCCGGGCTGGGAAAAGAGTGTACGATCGGCCCAACAAGGGGATGATAAGCT	3	0	0	0	0	0	0	0	0	0	0	0	0
20	CCTTGTAGGGCCATATTACATGGCGATGTACGGCGCAGGGTGCGGGTGGCGAATGTCATG	3	0	0	0	0	0	0	0	0	0	0	0	0
21	CAGGTAATCTCAGCCCTGAGGTGCTCTAGGGGTGGCTGGGGTACCTTCTGGTTCGCGTTG	3	0	0	0	0	0	0	0	0	0	0	0	0
22	CAAGCGCCTCACGGTCCTCTCTATACTGCGAACAGCGGACTTTTTAGACAAGTTCCTACG	3	0	0	0	0	0	0	0	0	0	0	0	0
23	ATTCCTTAACTCCCCACTGAGGCTACCCATGCGGATATTCTAGCACTCCTTTGCTGAGCC	3	0	0	0	0	0	0	0	0	0	0	0	0
24	AGGGTCTTCAGAATTGCTTGGGTCCCCACTGGATAGAGCACAAACTGGGCGGTGCATGAC	3	2	4	7	11	10	3	410417	678981	66718	4	159	32
25	AGGCGCCAATGTCCTATTGGCATTATACACTTACCCGTACTGGTAGTCTTGCTGCTCTTT	3	0	0	0	0	0	0	0	0	0	0	0	0
26	ACGTACAACAGACGTTCGAGGACCTCGTTAAGGCCTAGTCGGCAACGACGATCAGGTTAA	3	0	0	0	0	0	0	0	0	0	0	0	0
27	ACGAAGGCGCTTGCGTATAGCACCGTGGGTGCTCCTGAGATTATGATACTTCAGTCGGGG	3	2	11	67630	110429	26065	0	0	2	3	0	37	6
28	AACGCCGTCGGGAGGCCTAAAATCGATGATAGGTTTGTCTCCAGGTTGCTGCGATAGCCG	3	0	0	0	0	0	0	0	0	0	0	0	0
29	TACGGAGTCAGACTGCATGAGGAGCTACTAGAACGATATGCGTTGGAACTAGACACGCT	3	0	0	0	0	0	0	0	0	0	0	0	0
30	CCAGCTCGGAGGATATCATTCATCTCCGTGTTAGCTCGCCCAATCCAGAGACCCCGGTA	3	0	0	0	0	0	0	0	0	0	0	0	0
31	AAAGCCCACTGCATAGAGGCCGCTCAACATGCGAGCCGGTGTACTTCAACAGGTATCCT	3	6	5	5	11	17	10	83624	512086	797619	6	74	24
32 GC	CCACCCGCTTTTGCCATGCAGGCTATCTAGTAAGCAGCTGGCAAACAACACCCAGATCGG	2	0	0	0	0	0	0	0	0	0	0	0	0
33 AC	TCCAGTGAGCACTGCGTGGTGTCACTGTGGTTTCCCGAAGAGATAGCCGTAGATCAAAGC	2	0	0	0	0	0	0	0	0	0	0	0	0
34 AC	AGACTCGGTGGTTAGACAGACAGAGTTACCTTGGCGGCCCCTCCTGGCTACGCGTAAATT	2	0	0	0	0	0	0	0	0	0	0	0	0
35 T	TTTGATGTTGGTCACCTCGCGCATTAACAAAGGAGGGGAATTGTCACTACACCTTTAAGG	2	0	0	0	0	0	0	0	0	0	0	0	0
36 T	TTAACGGACCGGGCAACATTTTAGACGTCGACTTTGGGTTTATGTCAGGTCCAAATTGTG	2	0	0	0	0	0	0	0	0	0	0	0	0
37 T	TGTTAACCGTCCGGTCACAACGTTGAGCCCCGCAAGCAAGTCTCTGTCACGCGGCTGTCT	2	0	0	0	0	0	0	0	0	0	0	0	0
38 T	TGTCCCGGTTCATGCGCTCGTGTTATTTGCGAACACGATGGTCCTGGTTACGGTGAGTCG	2	0	0	0	0	0	0	0	0	0	0	0	0
39 T	TGGCCTACGTGCGTGAGGTAGCATGCTCGGACATGGACTTGGCGAATGAGATTCGAGGAG	2	0	0	0	0	0	0	0	0	0	0	0	0
40 T	TGCCGCAGCACCTATTGGATCGGTATTCGGGCTGGCCTAATACATCCGGGGGGCACTGCA	2	0	0	0	0	0	0	0	0	0	0	0	0
41 T	TGAGTGGTTCGATTGTTATGTAACGGCCGGAGTAGGTCGCCGTAGGTCAATCTGGACTAG	2	0	0	0	0	0	0	0	0	0	0	0	0
42 T	TCTGCGGCGACGGTGAACTTCGGCCAGCTCACCTTTCATTGATGTGGGCGCAGTGGACAA	2	0	0	0	0	0	0	0	0	0	0	0	0
43 T	TCGTTCAGTGCTACCGTTCGCGAGCGGGTGGCTACCGTATGAGTTGTACGACCCAGACAG	2	0	0	0	0	0	0	0	0	0	0	0	0
44 T	TCGGCGATTTTAGGTATCTCAGTGTCGTGAGTCCACAGTGTGACTACACACGGTGAGCGG	2	0	0	0	0	0	0	0	0	0	0	0	0
45 T	TCAGCTTTTGGTCCTTGATGCAGAAGTTAAGGGGCTATCAGCGGTGTGGTCATCATCAAT	2	0	0	0	0	0	0	0	0	0	0	0	0
46 T	TAATGGTACTAGTGAAGGTGTGCGACAATAACCCGTATCAACCCCGGTCTCTGAACATGG	2	0	0	0	0	0	0	0	0	0	0	0	0
47 T	GTGGCCTTGCCTGCTTACGGCGTAGTTAGGGTGTAGAATCTCGCTCTACTCCGCGACCCC	2	0	0	0	0	0	0	0	0	0	0	0	0
48 T	GTGCTTTCTCTAGTTAGATTGTTGATTGTACTCACCGCCGCCTCGCTAACGTAAGGGTTA	2	0	0	0	0	0	0	0	0	0	0	0	0
49 T	GTGCACATCTGGGGTTCTCAACAACTGCTGCCCGCTGTTTATCAATGTTCATAACAGGAG	2	0	0	0	0	0	0	0	0	0	0	0	0
50 T	GTCCATGACCTTGGCCAAGTCTCAGTCGTATTTCGGTAGTCGTGGGCAAAACGCCCTGGA	2	0	0	0	0	0	0	0	0	0	0	0	0
51 T	GTCCACGAGAGACCGGCAACACCCCGAACTCCCTATTATGGGTGTAACCCACAGCCGGAA	2	0	0	0	0	0	0	0	0	0	0	0	0
52 T	GTACAGGGCATGTGTGAGTTTGTCCCATGTATAGACAGTATATACAACGCGCTTAAAGGT	2	0	0	0	0	0	0	0	0	0	0	0	0
53 T	GGTTAGTGAGGGCTTAACGGGTTTGCCGCGATAGTATAATGAATCAATCCGATGCTAAGC	2	0	0	0	0	0	0	0	0	0	0	0	0
54 T	GGTCGTGCTTAAAGGAGTCTACCCCAAGCCCCGATCCTTCTCGGTTCAGATGGACTCAAT	2	0	0	0	0	0	0	0	0	0	0	0	0
55 T	GGTAGCCTGGGCTCACTGGGATAAGGATACGCGGCCAAATACCGAGATCTCGTCCTCGGT	2	0	0	0	0	0	0	0	0	0	0	0	0
56 T	GGCCTCAAGGTCGGTCATATGTAGCACTAGTAGCCCTTTAAACCGCACCGTGCAGTGGCC	2	0	0	0	0	0	0	0	0	0	0	0	0
57 T	GGATGGTTCTGGTCGCGCCCTTGTAACAGCCTAAGGTAAAGGCACATCACTTAATGTGGA	2	0	0	0	0	0	0	0	0	0	0	0	0
58 T	GGAAGCAACAGTATTACCTGTCTTTATGGGTTCCGTAAGGGGGAGGTGGAGATTTTAGCC	2	0	0	0	0	0	0	0	0	0	0	0	0
59 T	GCTGTCTGTTTCTGTTGGGGGCAACCTGTCGGCAATCTACACAAAACATCTACGTGTTAA	2	0	0	0	0	0	0	0	0	0	0	0	0
60 T	GCGAGCGCAGCCAGGCCTCAAAGGGCCAGTTTTGGCATGGACGCTTGGTCTGGGATGTTG	2	0	0	0	0	0	0	0	0	0	0	0	0
61 T	GCCTCTGAGGAAAAGGAGCTGGTATAAATTGTACGGTCACTGATTAGGCTCTTTCTACAT	2	0	0	0	0	0	0	0	0	0	0	0	0
62 T	GCCCAAAACAAGCATTCCCCGCGTATGCGAGACCAAGCGACCCTGGTAACTTTCCGATTA	2	0	0	0	0	0	0	0	0	0	0	0	0
63 T	GCCATCAGCTGGCGCGCACTGTGTATGTAGGTCTACGGTCGTAATCATATAGGCGAATGG	2	0	0	0	0	0	0	0	0	0	0	0	0
64 T	GCATACACGAGGCCCGTTGTCAACTAGAAGGACAGCCTGAAAGTACGGTCCGGTCTCAGT	2	0	0	0	0	0	0	0	0	0	0	0	0
65 T	GAGTAGGCGAGTTCTCAGCTTCACGGACGGTCGCTGCCGAGCGGACCCACGTGCATTTCC	2	0	0	0	0	0	0	0	0	0	0	0	0
66 T	GAGCCGCGAATGGTGGCTAGACTTTTTGACTCTGGTTCCCCAATACAACAAGAATAGGCG	2	0	0	0	0	0	0	0	0	0	0	0	0
67 T	GACGCCTTTCCAGGGAGCGATCGGTACGTAAGCTAATGTAGTGGTGTAGCAAGTGAGCCC	2	0	0	0	0	0	0	0	0	0	0	0	0
68 T	CTTCCCATCATGGGTACGAAAGTGAGGTAGGGCTCACCCGGGCGCCGCGGTCGCTCGGAA	2	0	0	0	0	0	0	0	0	0	0	0	0
69 T	CGTGTAGCATGGGAGTACGCACACTCCAACGGTCAAGGGTCTTAACTTCAAGCAAAGTTG	2	0	0	0	0	0	0	0	0	0	0	0	0
70 T	CGTCGAGCAGGACTTGGTAATTCTCCTATGACTTGTCGGTAGTACAGGCTGGGGGCAGAG	2	0	0	0	0	0	0	0	0	0	0	0	0
71 T	CGTATGTGGGGCGCTTAGGGTAGAGTTCTTGTGTGATCTTCGCTAAACCCGCCCGCAGAG	2	0	0	0	0	0	0	0	0	0	0	0	0
72 T	CGGTTTACTACTAACTGTGTCCTAGGCAGCGTCTGGTTGCATTGCAGGTCAAGACCTAAA	2	0	0	0	0	0	0	0	0	0	0	0	0
73 T	CGGCGCCACTCGGATGGACGATCTGGCCGTATGTGACAACCGTAAAAAGGGGGGCAAATT	2	0	0	0	0	0	0	0	0	0	0	0	0
74 T	CGCAATTGGCTGAAGGGGGAACGAGTTTGGTGGGGTGTTGCAACTAAGAGGGTTGTGATT	2	0	0	0	0	0	0	0	0	0	0	0	0
75 T	CGATAACCGATATGTACACTCGCAGGATTTAAATGGCGAGTGTGACAGGCGTCAAGTTTT	2	0	0	0	0	0	0	0	0	0	0	0	0
76 T	CGACGGGAGCTAGTCGCCCTGGTGTTAGATAACTTCCTGATTACCCGCTTGAGCACAGCT	2	0	0	0	0	0	0	0	0	0	0	0	0
77 T	CCTTCTAGGATCAGGGCTTTACGGTGGGTTGTAGGGCATCCAAGCTAGTGCTGCGTCCTG	2	0	0	0	0	0	0	0	0	0	0	0	0
78 T	CCTGGAATATGTCCCTAGATGGGACAAGCACACGATGGAACGCGGGAGCAAGGGGGAGCG	2	0	0	0	0	0	0	0	0	0	0	0	0
79 T	CCGGAGCGTTGACTCTATCTTTATAGGTGCCGACAGGCGCACTGCTTTGGGTAGTTGAAG	2	0	0	0	0	0	0	0	0	0	0	0	0
80 T	CCGAGGGCTACGATTCAGACGGGACAAGAGGCTCCGGGTGACCATCATCGCCTTGTGGGC	2	0	0	0	0	0	0	0	0	0	0	0	0
81 T	CCCAGGGCACCGCTAACTTGGCATCTGATCGTAGCCGTATGGTATAGGGATATGCCATGC	2	0	0	0	0	0	0	0	0	0	0	0	0
82 T	CATTAACAAGAAGGGAATTGTCGTCGTGTTGCAGGCAAGCCATTCAAGTCTTGTCCTCTC	2	0	0	0	0	0	0	0	0	0	0	0	0
83 T	CATAGTCAGCGTCTCTAATCACTGGTTCAGCACCTTTCGATTGGTCTCACTACTTTCTTT	2	0	0	0	0	0	0	0	0	0	0	0	0
84 T	CACTGCGGCCACCACAAAACAATCCGCCTTGATGACCGCAAATCCGCCACGAGGTTACTC	2	0	0	0	0	0	0	0	0	0	0	0	0
85 T	CACGCTTGGGTAGGAAAAGCCTTTCCCCAGGGCGAGATTGGTGCGAGGCAATTGATTCGC	2	0	0	0	0	0	0	0	0	0	0	0	0
86 T	ATGGGGCACTATGCCTTTGAGAGTGCACTCCCAAATATTTCTTTCGTCGTCGTGGCCTTT	2	0	0	0	0	0	0	0	0	0	0	0	0
87 T	AGGGTCTCACTATCCAGCCAGAGTAGGCTTACCTATGCAAGACGTTCCCAGACATAATGC	2	0	0	0	0	0	0	0	0	0	0	0	0
88 T	AGGAATCCTTGACGGTGGCGGGGCACTCCTGAGCGTCGTTCGAATGGATGTATAACCATT	2	0	0	0	0	0	0	0	0	0	0	0	0
89 T	AGCGAGCGAGGGAGTCGTACGTGTAAGCGTTAGCCGATATGGACATATTTGGGTGACATT	2	0	0	0	0	0	0	0	0	0	0	0	0
90 T	AGCAGTGAACACAGTAGTCAGTACTCAGGGCATACTAATTGAACGTTCTCCGTGTACTAA	2	0	0	0	0	0	0	0	0	0	0	0	0
91 T	AGATGCGCCCAACGGTTAGTACCTGCGTGAAGTATACGAATATTGTTGCATTAGACGTGC	2	0	0	0	0	0	0	0	0	0	0	0	0
92 T	AGAGGCGTGAGGATGCGATGAATGAATTCTGGGGGGTACCTTGGTCATAGGTAGTGGAAT	2	0	0	0	0	0	0	0	0	0	0	0	0
93 T	ACGCAATAGCTTTCGATGGCACGCTGTGTTGGGAATATCCAAGACCTAAACCCCAACGGA	2	0	0	0	0	0	0	0	0	0	0	0	0
94 T	AATGCAAACGTAACGAAACTACACTCTTCATCATGTTGAGTGGTAGTATCTCCGTCGGAA	2	0	0	0	0	0	0	0	0	0	0	0	0
95 T	AAGTACGGCATATCCGGTCCAAGGCTGCTCTGTTAGGAGGGGGTTATTTAGGTGGTTACA	2	0	0	0	0	0	0	0	0	0	0	0	0
96 G	TGGCACTGTGATACTCCAGTCTGGATGGGTCGACAGCTTGGGATAGGAAGGGGACTCCAT	2	0	0	0	0	0	0	0	0	0	0	0	0
97 G	TGCGAGGCCTCGGAAGACCAGGGAACGGGGCAACCGTCTGGACGCACCTAGGTATTCGGG	2	0	0	0	0	0	0	0	0	0	0	0	0
98 G	TGCCGGGCGGGACTGCGACCTGGTACACAGGGAGTGTATATCGCGCAATTGTAACTTGAG	2	0	0	0	0	0	0	0	0	0	0	0	0
99 G	TGCCCATAGGGGAGAACTGGTGCGTCGCCGCCTATGACGGTAGGCGGTGGTACAACGCAC	2	0	0	0	0	0	0	0	0	0	0	0	0
100 G	TCTGGGCGTCTTATGTACCGCACACGGTCGGATTTCCGCATCGGGATAAAGAAGAGTCGA	2	0	0	0	0	0	0	0	0	0	0	0	0
101 G	TCCTCCTTCGCTGTAGTTGTGAAGGGGCCGCTGCTCCGTGATGGAGGATCCTGAATTCGC	2	0	0	0	0	0	0	0	0	0	0	0	0
102 G	TCAGTCGGTGCGTTCTGTGGTGATTTGTCGTCCTGCTATTCGAAGTGCAACCCCGTTCCT	2	0	0	0	0	0	0	0	0	0	0	0	0
103 G	TCAGTCCAATGGGGGGTATCCGGTTTACAACACACGCGGCACGCAGTGAGTCTAGCTCTT	2	0	0	0	0	0	0	0	0	0	0	0	0
104 G	TCAGGTTGTGCTTGCGCTTCCGTGTGCCCTCCTGTCCATGACCGTGACAGCAGCATGCGG	2	0	0	0	0	0	0	0	0	0	0	0	0
105 G	TATTTGGCAATCAATTCCTGTTGGGTGGTCACGTGCGGAGCCAAAGTGTGTAGTGCTCGG	2	0	0	0	0	0	0	0	0	0	0	0	0
106 G	TAGTGACTAAGACGGCCTTCGAGGGCCGGGAGTCAAATTGTCCGGGTCCCATTCTTACTA	2	0	0	0	0	0	0	0	0	0	0	0	0
107 G	TACCGGACAATGCACATTCTTGCGACCTCTTTGCAGAAAATCGACGGCCGTTCGATACTA	2	0	0	0	0	0	0	0	0	0	0	0	0
108 G	GTTTCGAATTAGTCTCAAGCCGCGGGCATAGGCTCAAGAACTCTTATTTGGTGCGCAATC	2	0	0	0	0	0	0	0	0	0	0	0	0
109 G	GTTGCCATCACACTCAAAGGTGGCCCAAAGAGGGATAGCCGAGGATGACGACCACGTGCG	2	0	0	0	0	0	0	0	0	0	0	0	0
110 G	GTTCTAAGACATGAACTACCGGATCCGAACGGCCGCGCATCGTACACGGTCACAGCTCGG	2	0	0	0	0	0	0	0	0	0	0	0	0
111 G	GTTCGGCAGCGTACGGCTGGATGAACGAACCCATCACAGTGGCGAGCAGTCCCGTTGGCT	2	0	0	0	0	0	0	0	0	0	0	0	0
112 G	GTTATTTTACAGCCGTGCCGGGGGGGCAACGTTAGCCTGGCTTGTGGATATCACCGAGGA	2	0	0	0	0	0	0	0	0	0	0	0	0
113 G	GTTATAATTAGACCGTTGTTGGCAACCGCCGTATGCCTCATTGAAATCCCCAGGACCGGA	2	0	0	0	0	0	0	0	0	0	0	0	0
114 G	GTTACCTCTGTAGTTGTGGGACTGCTGCTGAACGCATGCTAAGTCAGGAACGGGTTCAAC	2	0	0	0	0	0	0	0	0	0	0	0	0
115 G	GTGAGGTGTAAAGGGTGATGGATGGAGGTCGTCTCGCCCTAGTACACAACACATGTTGAG	2	0	0	0	0	0	0	0	0	0	0	0	0
116 G	GTCTCTCCGGGTCGAAGTGTCACATGACTCAGACGGACTCGAGAGATGGTAAGCTGAATG	2	0	0	0	0	0	0	0	0	0	0	0	0
117 G	GTATGAACTCTGCGCGGGCAGGACCCGCGTTCTAATTCCTCATGCCCCTTGTACTGATGG	2	0	0	0	0	0	0	0	0	0	0	0	0
118 G	GGTGTTTAGCACAGAGTTGTGCGATGCCGCGGTAGCACTCAGCAGATCCTGAGGATAACT	2	0	0	0	0	0	0	0	0	0	0	0	0
119 G	GGTGGCCCAAAGCGGAGTAGCCAGGTTATCGTACGGATATAACTCCTAAATGAGGTTACC	2	0	0	0	0	0	0	0	0	0	0	0	0
120 G	GGTATATTACTTGAGGGCTGCAGAGAAGCCCGTCGTGGCCCGAGGGTATAACGCTCATTA	2	0	0	0	0	0	0	0	0	0	0	0	0
121 G	GGGTTAGATTCTTGGCTATGACAATGCAAGAGGAATTGTGAGTTAAAGCAGTTTATGCGT	2	0	0	0	0	0	0	0	0	0	0	0	0
122 G	GGGGGGGCAGTCGTCAAGGTTGTCAACGGGCCAGGTGCAGTTATCTAGTCGTAAAGACTG	2	0	0	0	0	0	0	0	0	0	0	0	0
123 G	GGCTAAAAATACCTCGCGAAATTATCCCGACTTTTAAAGCGTAAGGGGCCTTGCAAGACG	2	0	0	0	0	0	0	0	0	0	0	0	0
124 G	GGCCATCGGACCACAAGAAGTGGATCCGACGACAATCACGGGGTAGGCCCAGAGTAGGGG	2	0	0	0	0	0	0	0	0	0	0	0	0
125 G	GGCATAGGTTCGACCCGGACCGTGCCATTCCTGGGTGTAGTCGTCGAGCCCATTTAACGC	2	0	0	0	0	0	0	0	0	0	0	0	0
126 G	GCTCAGGGAATAGCCGACGCCAGTGAGCGGACAAGGTCCTCGTCGTTGTTGACGTCATGA	2	0	0	0	0	0	0	0	0	0	0	0	0
127 G	GCTAGGCAGCGTTAGGGATTATTGTTTGCTGCTATTTGCATCACTAACTGGGACTGGTTA	2	0	0	0	0	0	0	0	0	0	0	0	0
128 G	GCGTTCGACGTTGGCTTATTGACATCAGCGCAAGTGAAGATGGGCAGCATGCCATCTCCG	2	0	0	0	0	0	0	0	0	0	0	0	0
129 G	GCGCCCGCGTTTCTTGTATGTCTATCTCAATAATTAGATCGTCAGTCGGAGTACCTTTTG	2	0	0	0	0	0	0	0	0	0	0	0	0
130 G	GAGCGCCATTCCGACACATCTGGTGGTAGTATTCCGGACGAACATTGGTTCTTAATCCCG	2	0	0	0	0	0	0	0	0	0	0	0	0
131 G	GAGCCGAAAGCGCGAGAGCTGCGAGCGGGCTGCATGTGTGAGCACATATTGGTGCTTGTC	2	0	0	0	0	0	0	0	0	0	0	0	0
132 G	GAGAGAATCGCTAACGTGGGAACACATCGCAGTCCGGGTGGGGTGTATCGCTCTGCCGAT	2	0	0	0	0	0	0	0	0	0	0	0	0
133 G	GACTACATTACTTTGCACTGAGCCGTGAGGAACCGCTGGGAATGAAAGTTCGCCAAGTTT	2	0	0	0	0	0	0	0	0	0	0	0	0
134 G	GACTAACTGGCGGCGCCATATAGCAAAGCGCCCGAGAAGTGAGGCGTTGGGCAATGGGCA	2	0	0	0	0	0	0	0	0	0	0	0	0
135 G	GAAAGGTTAGCCAGGGGACCACTTACAGACAGTAACCGCGATAATCCATCGGGACTTGGT	2	0	0	0	0	0	0	0	0	0	0	0	0
136 G	CTTATCATCTTGCTACGTTTCAGCTCATGGATATAACCGATTCTACAGCAACGGGGGATG	2	0	0	0	0	0	0	0	0	0	0	0	0
137 G	CTGTCTGTATATGAGGAAACCTGCACAGTGCAAACGTACCCGTGATCTCGGCCAGATTGG	2	0	0	0	0	0	0	0	0	0	0	0	0
138 G	CTGTAACTGTTTGCCCATAGGCTTTCCGGAGAATAATGTTGGATCGGACTACTGAATCAT	2	0	0	0	0	0	0	0	0	0	0	0	0
139 G	CTGGCCACGGGCCTGGTAAGGTAGCCATCAAAACGCCTGGCACAGAGTGAGCGCTACAGC	2	0	0	0	0	0	0	0	0	0	0	0	0
140 G	CTCGCAGTATGTGCTACCCCATTCTACATCGCGCAACCGGGTGTATGGTAGACACACTGT	2	0	0	0	0	0	0	0	0	0	0	0	0
141 G	CGGGGCTATAAGCATCTTCCATGGACAGAGCAATGGCATCAATTGTTAGGCTGGCAATCT	2	0	0	0	0	0	0	0	0	0	0	0	0
142 G	CGGGATGCATCGTGACATGGCCCATGTTCCCGTCCCCCGTGTGGCTCACTTTCCCTACAT	2	0	0	0	0	0	0	0	0	0	0	0	0
143 G	CGGATATTGGCGCCGATTCATTCTCGAGTCGAAGTCAGCGCGCTTTTATATTTCATGGGC	2	0	0	0	0	0	0	0	0	0	0	0	0
144 G	CGCGCTGAAAAGAAAGTGGGGACGTGCGAAGTCAGGGGAGAGATCAAAGGTATCTCGTAG	2	0	0	0	0	0	0	0	0	0	0	0	0
145 G	CGCCGAGCGTCAAGGTATCGCTGTCCGGCTCGTGACGATCCGCTCGGCTAAACAACATTG	2	0	0	0	0	0	0	0	0	0	0	0	0
146 G	CGCCACTCGCCTTCGGTTCGCAAGCGGAGGGGAAAGGCTAGAGTGCGCTGCTTGGGATTG	2	0	0	0	0	0	0	0	0	0	0	0	0
147 G	CCGTCAGCATATATGACTTAGAGCAGTAACACGCAGCCAGACGACGTCCAAGCAACATAC	2	0	0	0	0	0	0	0	0	0	0	0	0
148 G	CCCCGCTCCTATGCCCATGTAAGTCCTGTGGGGTGGCTTGCAGGTTTAATTACGGTACAC	2	0	0	0	0	0	0	0	0	0	0	0	0
149 G	CCAAGACGTCGCAGGTTTTCACAACCCGTGAACGGTCGTTAATAGCGGTCAGAATTGATA	2	0	0	0	0	0	0	0	0	0	0	0	0
150 G	CAGTAACGGCTTTTTTAAGCACCAGTACGGTATTTAGGTATGTCGTCATAGAGATTTTTA	2	0	0	0	0	0	0	0	0	0	0	0	0
151 G	CAACTGCCCTTAAGGGTTTCTTTTGCTGTTAGGTCGATTCGGTTTGTATAATACCCTGAA	2	0	0	0	0	0	0	0	0	0	0	0	0
152 G	ATGTCTCGCAAAGTCGTATGGCCAGAGTGCACGCTCGGTCCTGGACTATTCGGGCTACGC	2	0	0	0	0	0	0	0	0	0	0	0	0
153 G	ATCGATCATTTATCGTCATTAGCGCATTCTCTCGGGCAAGATGATCTGGCCTGGGAGCCG	2	0	0	0	0	0	0	0	0	0	0	0	0
154 G	AGTAAGGCTAAGCAGCCCTCTCCATCGTTCGGATAGCCGGCAAGTATGTTCCCGTACATC	2	0	0	0	0	0	0	0	0	0	0	0	0
155 G	AGGTATGAGGCCCCTATGAAGTCGGTTCCTAGATCCCAAGGTCTTTGACCATGCAAGGCG	2	0	0	0	0	0	0	0	0	0	0	0	0
156 G	AGGCACAGTTCGGGATTCCTGATACTGAATGGACCTAACCCGCGCCTCCATGCGACGAGG	2	0	0	0	0	0	0	0	0	0	0	0	0
157 G	AGATCCCGGAGTGTTGTGGCGTTATCAATTCGGTTAAAAGGCTGCCTAATCAGCGATATC	2	0	0	0	0	0	0	0	0	0	0	0	0
158 G	ACGGACTGGGCCCGGTGCGCGGGTCACATAGCAGGAGAGCGAGCCAATGATGGAATCGTA	2	0	0	0	0	0	0	0	0	0	0	0	0
159 G	ACGACATAGCGTGACTCCACTCTCCTTCCGGCGTTGGCGAGAGATAAATCTTTCCGAGGG	2	0	0	0	0	0	0	0	0	0	0	0	0
160 G	ACCAGATCGGGACGGGGTTTGTAGGCATTGAGGTGTGCAGTGAGAACTGTCAATATCGAC	2	0	0	0	0	0	0	0	0	0	0	0	0
161 G	ACCAACGTCCAGGGGAATTATTCTATTCTCTATTAGAGCGACTTTCTGCGTCACGGGCGT	2	0	0	0	0	0	0	0	0	0	0	0	0
162 G	ACAATTCGAGTGTGGCACGATACCTAATGCTCGGTTAGAAGGCCCCTCGATTCAGGCAGG	2	0	0	0	0	0	0	0	0	0	0	0	0
163 G	AATTAGGATACCACAATACGGAGTACTTATGCGCATGGCTCAGAACACCGACAGCGATCC	2	0	0	0	0	0	0	0	0	0	0	0	0
164 G	AACGGTGCACCGGCTCTGGCTGCAATGTGAGTAGCCTCAGAGTAACAGCTAACGAAGCGG	2	0	0	0	0	0	0	0	0	0	0	0	0
165 C	TTTACGAGTTGTTTATGCAACAACGGTAACCCTTTCCGACCATGACCGGGATCCAGAGCG	2	0	0	0	0	0	0	0	0	0	0	0	0
166 C	TTGTAGTGGTTTGCGCGGGGCTACGGGTTGTTTGAACACTATGTGAGTGCAAGTGAGCAC	2	0	0	0	0	0	0	0	0	0	0	0	0
167 C	TTAGAACCCACTTTGAGCAAACTCACAGCCGGCTGTGCCTGGACTTGAAGTTCCAGGATA	2	0	0	0	0	0	0	0	0	0	0	0	0
168 C	TGGTAAAGTGGACTGTGAGGCATGTACGCTCGTGGTCCATGAAACTGCTGGCACATGACC	2	0	0	0	0	0	0	0	0	0	0	0	0
169 C	TGGGTAAGGGCAGCCTTGGCAATCAGTGCAGTTTAGTGCGTTGAAAGACGACGGCTAATG	2	0	0	0	0	0	0	0	0	0	0	0	0
170 C	TCCCGGTAGAGCGCGACAGTAGACCAGTTCCGGTGACTACAACCAGGGAACGAAACCGGG	2	0	0	0	0	0	0	0	0	0	0	0	0
171 C	TCACTGGCAGTACAAGAAAGGAACACTAGGGGGAAAGTTAAGTTATCTTAACGTCACTTG	2	0	0	0	0	0	0	0	0	0	0	0	0
172 C	TAGGATCTCAAGAGTATTCCGCCTCCGAGGGCAGCAGACGTAGCACTCCGCGTTGTTGGA	2	0	0	0	0	0	0	0	0	0	0	0	0
173 C	TAGCACTATGCGCCATTAAAGGTGTGTCACAAGATACGACTTCGGTGGGTGAAGGCACAT	2	0	0	0	0	0	0	0	0	0	0	0	0
174 C	TAACGCCGGGGAGCGGCCATCGACATGGAGAAATCCGTCCACGCAAGATTTTGCGTGTGA	2	0	0	0	0	0	0	0	0	0	0	0	0
175 C	GTTTCAAGAAACTAAGGCTTGGCTTCAGGCTGTGCTGTTATGCGCACCGTAGACGAGTGG	2	0	0	0	0	0	0	0	0	0	0	0	0
176 C	GTCTACGTGCCGTGTGTAACCCAGAGCCACCCTGTGGTGAGTATGAAGTGTTATAGACAA	2	0	0	0	0	0	0	0	0	0	0	0	0
177 C	GTCCGGTCAGCACAACCGAAAGATGCTGTGACACTGGAAAGCTCGTATCAGCAGGCATGC	2	0	0	0	0	0	0	0	0	0	0	0	0
178 C	GTATGATGGGGTGGGACCCGTATGGAGAGTGCCGGTCAGGAGGCACTTCGGACGTTAACG	2	0	0	0	0	0	0	0	0	0	0	0	0
179 C	GTAGTGTGTGCATCTCCTATTTGCTTTAGGGGGCGCAGACTCACGAGCCCCTGCTGGCCT	2	0	0	0	0	0	0	0	0	0	0	0	0
180 C	GTAGGCCGGCAGACACCGTTAGAGAGACCGTATGGCGATTCAGGCGCACCCACTCCTTGA	2	0	0	0	0	0	0	0	0	0	0	0	0
181 C	GTACAGTGTCCGGCTTTCACGGCAAGGTTTTTCAGTCTGACACAGTAGGGCTTTCGAGGC	2	0	0	0	0	0	0	0	0	0	0	0	0
182 C	GGTGAAATTTGCTCGTATTGAAGCGTAGCGCAACTGCACGATAACAGCCGTGTGATCTAA	2	0	0	0	0	0	0	0	0	0	0	0	0
183 C	GGTCGCCTGTAGAGTCTGCGCATCTCAAGGACTAATACTAATCAGCTGAATGTGTGGACG	2	0	0	0	0	0	0	0	0	0	0	0	0
184 C	GGGTGACCGTTGGACCACGCGAAGCAGAGCGTGGGGACTCGCTTAACTTTTCTCCTCTTG	2	0	0	0	0	0	0	0	0	0	0	0	0
185 C	GGGATTGTGGGGTCGTCAATGTTAGCGTAAGTCGAAGGGGTTTTGTACGCGTGTCCACAG	2	0	0	0	0	0	0	0	0	0	0	0	0
186 C	GGGAGTTGGCTCAACGTTCGAGACTCCCGGTGAATCATTGCTCACCGCGGTAAAGCTGGC	2	0	0	0	0	0	0	0	0	0	0	0	0
187 C	GGCAGAGGCGCCTCCGTAAGTGGTAAACTGCTCATTAAAGGCAGTCGCAGTTACATTATG	2	0	0	0	0	0	0	0	0	0	0	0	0
188 C	GCTCTGTGCAAGGTTTGGCGCCGACAGGTATCGAAAAGAAAAAAGCACTTCAAGGAGCTC	2	0	0	0	0	0	0	0	0	0	0	0	0
189 C	GCGGAACGTGGTCGGCCTTACCGAACGAGGCGAAGTTGGTGCGCCCCGCCCGCTGAGGAT	2	0	0	0	0	0	0	0	0	0	0	0	0
190 C	GCATCGTAATATGTGCGAAACAGGCTGGGATAGTAGGATTCAACCTTCGCGGGCGGGCGC	2	0	0	0	0	0	0	0	0	0	0	0	0
191 C	GCAGTCAAGTGTATGTGGTGGTTGTCAAAGTGTAATGATACTTAGAGGCTTCCCTTCGCG	2	0	0	0	0	0	0	0	0	0	0	0	0
192 C	GATGTGGGAAAACCAGCGGTTGAACGCTCGCCATGCATATAAAATATGCACCCAGCACAG	2	0	0	0	0	0	0	0	0	0	0	0	0
193 C	GATCCTGTACTGTAGATCAGTTCGATTGGGGGGCGATCCTTTACTGTGCTCAGCGGTTAT	2	0	0	0	0	0	0	0	0	0	0	0	0
194 C	GAGGAACACGTTGGTCCGGTGGTACATAGGCGTGTGGCGTCGGGGTTATGTGTTTAGGGA	2	0	0	0	0	0	0	0	0	0	0	0	0
195 C	GACGAAGGGAAGCACACACAGGGTCCTATACCTGCACTTGAATTAGGAGCCCGGGAACTG	2	0	0	0	0	0	0	0	0	0	0	0	0
196 C	GAATTCAGTGGAATGGAGGCCACATAGGATTAGTGATAAGAGGGTCGTGTATAAGGGGAA	2	0	0	0	0	0	0	0	0	0	0	0	0
197 C	GAACCATTATTCTAAGAACAGGCTTTGTCTTGGACAGGCTGTGGTGGTACATGTGAGTGC	2	0	0	0	0	0	0	0	0	0	0	0	0
198 C	CTGCAGCCGGTACCAAGCTGGATTGTGCAGTCAGACATATAGTTTGTTATGACGGCAGCT	2	0	0	0	0	0	0	0	0	0	0	0	0
199 C	CGTAGCTCCGCCACCGGTGGACGAACTCTAAAATGCACGTCCCTGGGACTCCGGTCTCAC	2	0	0	0	0	0	0	0	0	0	0	0	0
200 C	CGGGTCGACGCTTGCCGCTATGCTAACAAAAAGCTTGAACATGCAGCTTAATTTACGGCG	2	0	0	0	0	0	0	0	0	0	0	0	0
201 C	CGGGGATTCATCGACCTCGACTTACAGGACATAAGCTTTTATCGGCCATATGTAAGTGTA	2	0	0	0	0	0	0	0	0	0	0	0	0
202 C	CGGCATATTGGTCCTGAGTCCTAGGCGGCGTACCTTCTAATGGCATAAGATCGAAGTATT	2	0	0	0	0	0	0	0	0	0	0	0	0
203 C	CGGCAAGGTCTCGTCCTAACCTCACGCTCGATGGGGAGTTTATCCTCCGAGCGTATGTGG	2	0	0	0	0	0	0	0	0	0	0	0	0
204 C	CGCCAAACGCACCGCACGGCTGCGTGGTCCTGCGCGTGCAGACCGCGTCTATACTTTAGC	2	0	0	0	0	0	0	0	0	0	0	0	0
205 C	CGAAACACGCATACCCCGTTCCAGGTTGTAGCATGGAAAGTCGATCTCCATCCGAACTGG	2	0	0	0	0	0	0	0	0	0	0	0	0
206 C	CCGCCAGCTGAAATCACCATGAACTGCAGGTGCGACTCTGTGGCACATTTTCGCTCCGAT	2	0	0	0	0	0	0	0	0	0	0	0	0
207 C	CCCGTTGGATCGGTAATTGTATGTCCCTATGGACACTGCGGGGATGTAGGCACGAACAAG	2	0	0	0	0	0	0	0	0	0	0	0	0
208 C	CCCGATCGACTCAGGGAAACCCCGCACTGGCAGCGACACTCCATCAGGGGTACGTGTTGG	2	0	0	0	0	0	0	0	0	0	0	0	0
209 C	CAACTAAGTCGGATCGGGTAACGGTATCGTAACGGGGGCAAGTTGACTACAGTTAGAGAC	2	0	0	0	0	0	0	0	0	0	0	0	0
210 C	ATTTGAAATTCGGGAAGCCGCGACATGTCGCTTTTGAACTGTGCAACATTGTGTGTATCT	2	0	0	0	0	0	0	0	0	0	0	0	0
211 C	ATTGGGTTAATAGTGTTACCGTGGGAGAGTCCCAGGCGGTCTCACCCGGTTATCCAGTCT	2	0	0	0	0	0	0	0	0	0	0	0	0
212 C	AGTTTAGGACAGTCCCGCCGTCAAATCAGCCAGCCTTCGCAAAGCTCGTCTTGCAGACCA	2	0	0	0	0	0	0	0	0	0	0	0	0
213 C	AGTCTCAGGTCGGTCTTTGGTGGAAGTCCATGTGACCCCAAGTTGACAATGCGTGGAGCT	2	0	0	0	0	0	0	0	0	0	0	0	0
214 C	AGGTATTAGGCTGGGCGTATGAGAAAATGACGGCTAGTGCGAATAGAATGGTTTGGAATT	2	0	0	0	0	0	0	0	0	0	0	0	0
215 C	AGGGGCTGGCCACCTGGAGCGACTCGACTGTTCCTGTTCCGGGTCACACGCAGGGATATG	2	0	0	0	0	0	0	0	0	0	0	0	0
216 C	AGCGCCTCCGGACCTACGATGTGGCGCACCACGTGACATGTCCAGGGGATTGTGAACGAC	2	0	0	0	0	0	0	0	0	0	0	0	0
217 C	AGCCATGCAAGCTTCGTCTCGTGGCAGGGGTGACCGATTTCTCATCTCCGCCGAGAGCGA	2	0	0	0	0	0	0	0	0	0	0	0	0
218 C	AGAGAACGCAGTGTCTCAACAATACGGGGCGTCGTGCGTTAGAAATGATAACAGCGGACG	2	0	0	0	0	0	0	0	0	0	0	0	0
219 C	AGACATGCACCCCCATAATGCATAACTCGGTTGAGTGTCTTGGTCCGGTACATCTTGCGA	2	0	0	0	0	0	0	0	0	0	0	0	0
220 C	ACTGACACGTGTACCGTGGGGCGGCCTCGCAGAGTAATTGAAGCGCGCAGTGTGACGTAC	2	0	0	0	0	0	0	0	0	0	0	0	0
221 C	ACCGCTGTCTGATAGGCTTGCGGTGTCAGCTACAATCCCGCATCGACGTAACGGTAGACC	2	0	0	0	0	0	0	0	0	0	0	0	0
222 C	AACTTTGTATCAACTAGGTGAAATCTCACACCTAGTACGGACGAGCCCCCTCTGTGAAGA	2	0	0	0	0	0	0	0	0	0	0	0	0
223 C	AACTATCGTTTTATCTGTTAGCGTTCATCGATTGCGCGGCTCGAAGTTGTGAAGTGTTTG	2	0	0	0	0	0	0	0	0	0	0	0	0
224 C	AACGTGACATCGTTTAGCCGACCGTGCGGATCCACGCGGGTAGACAGTACATTCGGTTGC	2	0	0	0	0	0	0	0	0	0	0	0	0
225 A	TTTTGCGTCAGCTATAGGTAGATCGCGAGCAACGGGAAGTCAAGTCAAGACTATAGTGTC	2	0	0	0	0	0	0	0	0	0	0	0	0
226 A	TTAATTGGCATGTAGGTAGAGACTTAGTCGTTCGTTATGCTGACTCACCGCCCCCCCGAA	2	0	0	0	0	0	0	0	0	0	0	0	0
227 A	TCGTCCGGGGGGTATAGGTGCAGAAAGGAAGACACCCAACGCAATAGGACTTAACCAATG	2	0	0	0	0	0	0	0	0	0	0	0	0
228 A	TCGGAATCGCGCCTGTACGCTGACTGCACTTGGCTCCTCCTACGGGTCAGGGACTTTAGC	2	0	0	0	0	0	0	0	0	0	0	0	0
229 A	TCCGGGGGCCTGGTTCTCCAAACGGACCAGATGTTGGCTTCTGTCGATCCGCTACCCCAG	2	0	0	0	0	0	0	0	0	0	0	0	0
230 A	TCCGCGGTGTACAAGTCTTTGGATCTCGCTCTCTGCTATCGGTCCGTCTCTTGAAATGTG	2	0	0	0	0	0	0	0	0	0	0	0	0
231 A	TACGGTAGGACCGCGCCAGATCCCGCCATGGCGCAAGGGGTGGAAGTACAACTGCCGAGG	2	0	0	0	0	0	0	0	0	0	0	0	0
232 A	GTTGGGCCTGTCTTGTCAGCTCGTGGTATTGGGAGATTGATTCGGGCCATCCTCCTAAGG	2	0	0	0	0	0	0	0	0	0	0	0	0
233 A	GTGTCGTCAGTAGCGTGTCGAAATACGTTGCAGCGTGTGGTCGTTACGCGAATAGCAACC	2	0	0	0	0	0	0	0	0	0	0	0	0
234 A	GTCAATTGGACGGAGTGGTAGTTGCGCCTTGACGTTTTGCGTACAACTTTGGAAGTCCGG	2	0	0	0	0	0	0	0	0	0	0	0	0
235 A	GGGTCCAGCTACAGCTGGCGTCCAATCATGGATTATGCCTTGCGTGTCGAGGTTAAGTGT	2	0	0	0	0	0	0	0	0	0	0	0	0
236 A	GGGGCGTTCAAAGAGGTTTGCCATCGCCGAATCTGTGGACCCCAAGATATGAGCTCTACC	2	0	0	0	0	0	0	0	0	0	0	0	0
237 A	GGGATCCTATGTATGGATTGTGCCAGGGGCGCTAGCTTCCATGATTACAGCTCCGGGCTG	2	0	0	0	0	0	0	0	0	0	0	0	0
238 A	GGGACGTCTCAGGGAGTTTTGGGCGTATTGTGTCTTGGGGAGAGATTCGTCCTACACTCG	2	0	0	0	0	0	0	0	0	0	0	0	0
239 A	GGCATCGTTACCTCCACCGGGTTAACATCAGTTAGCGGGCACAGACGGCAGTTTATTGCG	2	0	0	0	0	0	0	0	0	0	0	0	0
240 A	GGAACTGTCGTTGTGCAAGATCGATCCATGTGGTTCTTGATCGGGCTGTTATGCATCGTG	2	0	0	0	0	0	0	0	0	0	0	0	0
241 A	GGAAAACTGTGTGTAGTACTCGTAAACGGTTTTGATACCGCCTCACGCCTTTAGGTCGCT	2	0	0	0	0	0	0	0	0	0	0	0	0
242 A	GCCTGATGGTCCTACGAGGAAAGGGTATGGTCCTCAGGGAAGTGTTCGATGCATCTGACG	2	0	0	0	0	0	0	0	0	0	0	0	0
243 A	GCAGTAGGGCGGTGATGCTTCGCTCACCTACCCGTACTCCAAGTTGTAGTTACCGGAGAA	2	0	0	0	0	0	0	0	0	0	0	0	0
244 A	GCAACTCAGCGGTTCAATACGGAATGTACCGTATTCGGGTGATGACGTGACAGTGGCACG	2	0	0	0	0	0	0	0	0	0	0	0	0
245 A	GAGCGCATGATTATGTTATAGGCTCAAAAATGATAGTCCCGACTCACGCTGTTTTCTGGT	2	0	0	0	0	0	0	0	0	0	0	0	0
246 A	GAGAGCACTGAATGAGGTAGCTAGTTCTGTTCAGCAAGGGAGTAAATCCCAGTGTAATCA	2	0	0	0	0	0	0	0	0	0	0	0	0
247 A	GAACCTGTGTGCTAACACAGTAGAAATCCGAAGTAACAGTCGCGCCATAATCCGATCTAC	2	0	0	0	0	0	0	0	0	0	0	0	0
248 A	CTTTCGTCGGAGGAGGGGAGACTCACACAATACGTAAACATCCCGAAGGCCGAGTTGAGG	2	0	0	0	0	0	0	0	0	0	0	0	0
249 A	CTGGCCCGTGACATAGTATAATCTTGCCATCCTTATAACGCCATGGTTTTATCCAGTTGC	2	0	0	0	0	0	0	0	0	0	0	0	0
250 A	CTCTCAAATGTTCACTAGCCTTGGATTTGCTCTAGCCCTTATCTTGTTCTACTCGGAGGG	2	0	0	0	0	0	0	0	0	0	0	0	0
251 A	CTATGCGGAGGATTTGTCGTAAACAGATGCGCAACGCTAGAACGGATCCATCGCCCCTCG	2	0	0	0	0	0	0	0	0	0	0	0	0
252 A	CTATGAGGCACGCATCGTTCCGGCGCCTTCGGGTATGGAACGTTCTTGTTTAAACTCTCA	2	0	0	0	0	0	0	0	0	0	0	0	0
253 A	CGAGCGATGAATGAACACTGGCCCAGCCAGCCTGTGTAATGTAACAGCAACCGCCGCTCC	2	0	0	0	0	0	0	0	0	0	0	0	0
254 A	CCGAAGTATCACCGCGCCATTGGACGCTGTATAACTCAACCACTCGTGTGCATGTGGCAC	2	0	0	0	0	0	0	0	0	0	0	0	0
255 A	CATACGGCGAACGTGGTTTTCCTAAGCGTGCGTCCGGAGCCTGTCTTGAGTAGGATCGGC	2	0	0	0	0	0	0	0	0	0	0	0	0
256 A	CAGCTAAAGCCAGAGCGAAGGATAGTGTGCCCAGATTGGTGGCTAGACGCTGCCCATCGT	2	0	0	0	0	0	0	0	0	0	0	0	0
257 A	CAGAGAGGCTAGTGCCGCGCCCATAGGATAAGATCTGTGAGGGACTACTGTAGGTTTACC	2	0	0	0	0	0	0	0	0	0	0	0	0
258 A	CACGAGGGCCCTGAAGGAAATCAAGGGTCACAGTTCCCCTAGGGACCTTGGCAAGCTGTT	2	0	0	0	0	0	0	0	0	0	0	0	0
259 A	CACGACTGTATGTGGCAATCCGAAGGATCGGCAAAGTCATGCATTGATGGTTGGCTTCTA	2	0	0	0	0	0	0	0	0	0	0	0	0
260 A	CACCAGGCATTCTTACCCATCCATAACGGAGTCACAGATAACGACGGGTCTATCTTGATG	2	0	0	0	0	0	0	0	0	0	0	0	0
261 A	CAAACCCAAGATTTTCGAGTTCCGTTAGAGGAGAAGCTCGATCGGCACTTCCGCGTGCTA	2	0	0	0	0	0	0	0	0	0	0	0	0
262 A	ATGGTCTTGGTGGCCCTACGGTTGCTCCGGCCCAACATGTTGCGAACGGATGCTCACAGT	2	0	0	0	0	0	0	0	0	0	0	0	0
263 A	ACCTGAAAGATCTGATGACCCAGCGGACGAAGAGGGCGTATCAGTGGCCTTCCAGAGGTT	2	0	0	0	0	0	0	0	0	0	0	0	0
264 A	AATGGTGGTGGGGAACATCCGGCTACAACTATGGGGCGACGTATTTCACCCAAGTTGGTC	2	0	0	0	0	0	0	0	0	0	0	0	0
265 A	AAGCTATGCGGGGCAATGTGACTTTCGAGCTGACGTTCTCCCCTACAGAGAACCCCATGT	2	0	0	0	0	0	0	0	0	0	0	0	0
266	TTTTTGCTTGTAGGACCAGGTTAAGTACGGTATAGCCCCACGGCATGGGCCCACCGGTGC	2	0	0	0	0	0	0	0	0	0	0	0	0
267	TTTTTCGTGGGAGATGCTCCACCCCTCGCGTGTACGTCGCCCCTGATTACGAATATCCCT	2	0	0	0	0	0	0	0	0	0	0	0	0
268	TTTTTACAGCGTTGCGTACGAATCGACCTCTAAAAGAATGGGGTGCATACCGGATGCTGC	2	0	0	0	0	0	0	0	0	0	0	0	0
269	TTTTGTTTTAAAGCGGACCGGCGGTCAATAGTTGAAGACGGGGTAAAACGTATCGGCGTC	2	0	0	0	0	0	0	0	0	0	0	0	0
270	TTTTGTTTCGCGATCAGCCGGCAAGTGTGCTCCGGCGTGCAGCGGCCCTAGCGGTTGGGA	2	0	0	0	0	0	0	0	0	0	0	0	0
271	TTTTGTACCGAGCTACATCTGTTAGGGTGGAGTTGCGGTTACGGGTTACCAACTTTGGCG	2	0	0	0	0	0	0	0	0	0	0	0	0
272	TTTTGGTCATACTTTAATTCTGCTAAACACCATTGGTTAAATTTGTGTGTAAGTTTCTGG	2	0	0	0	0	0	0	0	0	0	0	0	0
273	TTTTGGGGATACAGTCCCGTGCTGTTATTTTTCTTGTTCGTGGAACGTATTCCGCTGATC	2	0	0	0	0	0	0	0	0	0	0	0	0
274	TTTTGCAGCTGGAATGGAACAAGACTGTGCGTTAGAACATCGGCTCATTCCTCGGCCCTG	2	0	0	0	0	0	0	0	0	0	0	0	0
275	TTTTCTTGGCTACACGTAGTCTGGGTCATGGTTAAGCCTTCGAGGCCCTGGGGACCTCCC	2	0	0	0	0	0	0	0	0	0	0	0	0
276	TTTTCTCGGCCAATCGGGGCCCGCAGCAGTCTCCGACCAACGTCGAGTCTTGGGATCGCC	2	0	0	0	0	0	0	0	0	0	0	0	0
277	TTTTCGGGACGCCACGGCATTGGCCAAGGCCCATGAATTAAGTCAGCAGGAGAGTCTAAA	2	0	0	0	0	0	0	0	0	0	0	0	0
278	TTTTCGCATCGAAAGGGATGTAGAATGGAATACGGACAATGTAACAATGATGCGTCGGGA	2	0	0	0	0	0	0	0	0	0	0	0	0
279	TTTTCGAAGGGGATCTATCACGGAGTGGTCGATTAGTGAGGACGCCGTTGCCGGGGGGAC	2	0	0	0	0	0	0	0	0	0	0	0	0
280	TTTTCCTATCAGCGTGCCCATGCTGGTGTAACGGTACATCCATTGAATATATGGATAAGT	2	0	0	0	0	0	0	0	0	0	0	0	0
281	TTTTCCTAGTGCGGGATATAGGTCCGACCCTGGTTGTACAGAGGAACTATCCGCTACCTG	2	0	0	0	0	0	0	0	0	0	0	0	0
282	TTTTCCCCCCGAACGTGGGCATGCTTGGTAGCGGGCGTGCATTTGATAGGTTTAGGGCAG	2	0	0	0	0	0	0	0	0	0	0	0	0
283	TTTTCACGTCACAGCGTTTGTTGGTTGTGGCCAATTTCGCCAGGGAGGTAGATAAAACGG	2	0	0	0	0	0	0	0	0	0	0	0	0
284	TTTTCAAGAGCCACGGTATTCAGTGCCAAGTCCGATTAAAGTTAGGAACGTGACCTCTGG	2	0	0	0	0	0	0	0	0	0	0	0	0
285	TTTTAGGACTCAAGGGTATCTTAATACTATAAGGACCACTATTTCCCACATTTGTAATGA	2	0	0	0	0	0	0	0	0	0	0	0	0
286	TTTTAGGAAGCATCTAGGCTGCGTCGGTATAGGGAAAAGCTTGTGTTGAAATTGCGCGAC	2	0	0	0	0	0	0	0	0	0	0	0	0
287	TTTTAGCTTTTTGTGAATCTGTTGGACTACAAGGCGACCCCGTTTCAATTCTGGCTTTGG	2	0	0	0	0	0	0	0	0	0	0	0	0
288	TTTTAGAGAATAGTTCAAGACGAGAACGTGAAGTGTACAAGTGACGCCTACACTGCCATG	2	0	0	0	0	0	0	0	0	0	0	0	0
289	TTTTAAGATACCAAGATAGTGGATCAGTGCTGGAAAGGTGGTGCTATTGCACCCTAGTGA	2	0	0	0	0	0	0	0	0	0	0	0	0
290	TTTGTTAGATTTGCTCGTAAATGAGTTCTCGTTTAGATGTAGAGTACGACAAACGATGTC	2	0	0	0	0	0	0	0	0	0	0	0	0
291	TTTGTTACCACACACTGCCCACATCACAGCCGGTGCTCGGGGTCTGATATAGCGCGGTGC	2	0	0	0	0	0	0	0	0	0	0	0	0
292	TTTGTGGGTTACGGCACCCGTGGTGGGCATTGGTCGTGCTACCTTGCCGGCGGAGCAGGA	2	0	0	0	0	0	0	0	0	0	0	0	0
293	TTTGTGCCTTCTAACTGCTTGGGTGATCTTGCAGTCTGGGGAGTAGCATGAGCGCTAGGT	2	0	0	0	0	0	0	0	0	0	0	0	0
294	TTTGTCTGGGGGTCGCATGCTATGATATTCGTGGAACCCAACGGCTGATGAGTATAAAAG	2	0	0	0	0	0	0	0	0	0	0	0	0
295	TTTGTCGTTCCGCGCTAAAGGTCCTAACGCGCGAGCTTTCGATCGATGCCGAGACTGTGT	2	0	0	0	0	0	0	0	0	0	0	0	0
296	TTTGTCCTAAGCCTCGCCACAGCGCGGTGTATCGGCACCTGCTGCCCCTGTGTGTATATT	2	0	0	0	0	0	0	0	0	0	0	0	0
297	TTTGTCCGAAGCTGGTGATTGTTAAGGCGAGGGTCAGAGGAAACTCGTTGAACTGTCGAA	2	0	0	0	0	0	0	0	0	0	0	0	0
298	TTTGTCATGCGTGGAATGGCTAACTCATTCGGTTATGCAGTTATTGTCACATGGTACCCG	2	0	0	0	0	0	0	0	0	0	0	0	0
299	TTTGTAACCTCGACACCTTGCTCCAACGAAGAAGATGGGGGCCGAACCAGTAGTGGCCAA	2	0	0	0	0	0	0	0	0	0	0	0	0
300	TTTGGTCCGTCGCTGTAGGATTTGATCTGACGACTGACACCTCTGTTAGCGAGTGCCACT	2	0	0	0	0	0	0	0	0	0	0	0	0
Sorting	column R4_PDGFA
rank	read	R0	R0_II	R4_PDGFA	R8_PDGFA	R9_PDGFA	R10_PDGFA	R4_VEGFA	R8_VEGFA	R9_VEGFA	R10_VEGFA	R4_IL6	R9_IL6	R10_IL6
0	total-multiplicities	2978505	2537589	3599183	2268017	4288407	1452592	2638457	3201489	3225969	1624581	3662278	1561906	593067
1	GCTGTGGCACACAGGGGGCCCGCAGGTTTTGCAGCGGGGACGATTACTTTTTCGTGCAG	7	0	43	470347	517312	50611	5	8	19	20	4	169	31
2	GCTAGGGCCGTCAGGCATAGAACCGTCTATTCAACAGAGGATTCTCCCAGATTCGGTGCG	4	6	30	341007	427665	95936	2	6	20	16	7	152	34
3	TACGCGCCCGAACAAGGTCGGAGGTTCGTTTATGATAGCGCGCCCTATTTTGTTTTGTGG	0	0	27	8796	2233	7755	0	0	0	0	0	12	4
4	AGGGCTGTGCCTACACAGCTAGGTCGGTTAGGGTTTGGATCGGGCGGCACTTTACCACTT	0	0	27	13670	19129	21708	0	0	2	0	0	11	2
5	CAGAGCAGGGCGCCGTGTCGCATAGTGTTGTCACTCCCCTGGAGGTCCATGCGAAATATG	7	2	20	308195	788734	178541	0	8	32	52	9	115	30
6	TAGCCCACTGCATAGAGGTAGCCACGTATGTGGGTGTTACCCATTCGTAGCTACCGGTGA	10	22	19	26	37	42	223	2557174	1876785	513147	19	499	79
7	GCACAACCGCCGTCGTCCGGGGGAGGTTCAAGCTGATTCTTTCCGATTGATATTGAGCTT	0	0	16	2761	382	1586	0	0	0	0	0	3	0
8	AAGTTGTCAGGGCAGGTCGGTTGGGCCAACTTGCATGAGTCATGCTTTCCCCGGCGCTCT	0	2	16	30688	87922	46701	0	0	5	8	2	21	9
9	CGCCTCTTCTCACCGTGTGAGACTCCACGTCTTGATTGCAGGGTGGTTGCTTCCCATGCG	0	0	15	38722	67083	98866	3	2	6	8	0	25	6
10	GCGGTATTACCGGGGGCCCTCCGGGTACGATTGGGGCTTCCCTATGCGGATCAGTTGGTA	2	2	13	167290	469698	106689	2	7	19	29	2	54	21
11	CAGCTTTGCTTTAGCACCGGAGGCACTGCCTGAGTCGCTTTCAAGTACCGGTGTCGCCTT	0	0	13	43100	56515	44329	2	3	3	0	0	25	8
12	GCGCCCGCTGAGTTCAGTGGGGGGGCCACGAAACCTATCTTTGAGGGGGACGCGAGTGTC	0	0	12	91066	160298	45059	3	0	9	8	2	31	8
13	ACGAAGGCGCTTGCGTATAGCACCGTGGGTGCTCCTGAGATTATGATACTTCAGTCGGGG	3	2	11	67630	110429	26065	0	0	2	3	0	37	6
14	CCGCCGTTACGCGTCGTACGTCGTATCGGGGTAGGTTCGAGTTCGATAGATTGGGCATGG	0	0	10	1975	256	315	0	0	0	0	0	0	0
15	GCGTACGTCTCTCTTCAAGACATGCGGACGGGGGCCCGGTACTACGGGGACGATGTTGCG	3	2	9	85742	208463	77700	0	2	12	15	3	29	10
16	GCCGATACATCCGGGGGGCCCTCTGGGGACGATGTCTGCTGATCTTATTGATACTTCTGA	0	0	8	110699	117080	45481	0	0	7	10	2	21	11
17	GACAGCTGTATATCTACAGGGGGCCCTCAGGGGACTTTCGTTGTGGTTCATAGGCAAGTC	0	0	8	25625	65607	32971	0	0	2	4	0	13	0
18	GACCAGGGCCAGTTCTGGCATAGTAATTTCGCTCCCCGATGAGGGCGTTCTACATCGTGG	0	0	7	11699	13135	16230	0	0	2	5	0	4	0
19	GCACCGGCCCTCTATTGCCGTAGGTTCACTACCTGATATGCGACAACCGATATTCGGCGG	0	0	6	50	3	32	0	0	0	0	0	0	0
20	GACCGGGTGGTTCCCGTAGGTTCATAGCGGGTCGCTATCATGATATCGTTGTAGGTCTTT	0	0	6	1379	178	1134	0	0	0	0	0	0	0
21	ACTGCAGCGACTTGTATACGAGGCGGGGGCCCAACGCTGGGAACTGCACGCATGAGAGGC	0	0	6	2468	1444	2286	0	0	0	0	0	0	0
22	GATACTGAGCATCGTACATGATCCCGCAACGGGCAGTATTCCTATCGATACTGAGCAT	0	0	6	3616	16980	9699	0	0	0	0	0	2	2
23	GCGCAAAGTTGGGGATGTTTTGGATGGTAGGGCGGGGATGGGGTCTTTGTTATGTCGCAG	0	0	5	931	446	314	0	0	0	0	0	0	0
24	GCCAGATTAGGCCCCCCGTTCACGGGGTAGGTTCAAGTTATTGATAGCCCCTCATGATGT	0	0	5	2740	762	2201	0	0	0	0	0	0	0
25	GAAACGCCGCTGGGCTAACGGGGGGCCCACAGCGTGGGGACGGTGTTTTGATCTATTCTA	2	4	5	123758	474114	81162	3	4	26	12	5	44	14
26	CTCTGGTCGTGAGCTGGGCGGCTATTGCGTGCTAGCCGGTTACTTTTAGTCCCTAATGCG	0	0	5	66486	149273	79618	0	4	6	15	2	36	8
27	CATCCGGCATTCGTAGGCGGCCTGACCCGTGTTGTGAATACTCCTACGTTGGCCTCGGGT	0	0	5	341	107	280	0	0	0	0	0	0	0
28	ATCAATACCGGGCCCCACTCGTGGGGTTGCAGATGATGGCAGCGCATGTTCACGGCGCCT	0	0	5	15498	45395	44644	0	0	0	5	0	10	4
29	AAAGCCCACTGCATAGAGGCCGCTCAACATGCGAGCCGGTGTACTTCAACAGGTATCCT	3	6	5	5	11	17	10	83624	512086	797619	6	74	24
30	TGGTACCATAGGGTAGGTCGGTTGGGGGTTGCCTTGATGCTGTCCTGGGGGCGTTCCAGT	0	0	4	1424	1139	1901	0	0	0	0	0	0	0
31	TGCCGGTAACGGGGGGCCCGATTCGCCTGTTGGGAACAGATGATCTCTTTGTACGCGTTG	0	0	4	1572	1409	1977	0	0	0	0	0	0	0
32	TACTCCAGCCCAGACTATATCTCTAGCCGGCCCTCTCTTACGGCTCTTTGCGCTCCTTTT	0	0	4	0	0	0	0	0	0	0	0	0	0
33	TACGGCGACTTGTAGGGGGCCCGGCGTAACGGGGACCGTCGATGTTCTGCGTCTGCACTG	0	0	4	12297	13696	15940	0	0	0	0	0	7	0
34	GTGCCCAGCCTCGTTGCGCCCCACTTGCCTACACCGCAGCCACACACTCGTTTCCTCGCT	0	0	4	0	0	0	0	0	0	0	0	0	0
35	GTCGCCAAGGGCCGGGCACTGTCTACCGGTATGGTTTAACCTCCCACGCATAGATCGCGT	0	0	4	70834	271492	97786	0	3	11	11	3	37	22
36	GTCACTCAGTTGGGCGTTGCGGCATTCGTCGTACGGGTACTATTATCATGGTCCCTACTG	0	0	4	853	589	1439	0	0	0	0	0	0	0
37	GGTCGGGCCAGCTAGTGGGCGGGAGACTTCACGGCGCCTCCGAGCAGGGACTTCTGTCCG	0	0	4	0	0	0	0	0	0	0	0	0	0
38	GGCTTTAGAACTGAGTTCGCGGAGGGGGCCCCCTGGGTACCGGTGAGATAAAGTAACGCG	0	0	4	16190	32911	15403	0	0	2	2	0	11	0
39	GGACAGCTTTCATCTTAGAAGGGGGCCCGGCTTAGACGGGGACGGTCGATGCGGCCTTTT	0	0	4	1364	944	1018	0	0	0	0	0	0	0
40	GCTCATAGTCGAGTAATCGGTCTTTAGGGGGCCCTATTTGGGTACGACTGTGGTCTTAGT	0	0	4	1856	1671	3630	0	0	0	0	0	0	0
41	GACTCCCGCAAGGATCCAGTCTACGCCTAGGGCGCCCAAAATGGGCGCATAGTCCATGTA	0	0	4	371	54	204	0	0	0	0	0	0	0
42	CTCGGCTGTATGGTCGGTGACAATACAGGGGGCCCCTAGGGTACCGAAAGGCTGGCGTCT	0	0	4	4553	7076	9211	0	0	0	0	0	2	0
43	CGCCGTAGGGAAGGTCGGTTTGGGGGCGTATGTGGATACTCATCGGCGTGCAATTACATT	0	0	4	1930	1990	1010	0	0	0	0	0	2	0
44	CCCCGCATATTGTCGGGGGAGTGCCTAACGTCAAGCTCCTACAGGAAACCGCTGCTGCAC	0	0	4	0	0	0	0	0	0	0	0	0	0
45	CACGGGCAGAGGTTGGGCGTGCGCCAACTTCTGGGTATCCTTTAGGTCCCGTCTGTGTCC	0	0	4	3600	2858	6223	0	0	0	0	0	0	0
46	AGTTCGCGACTGTGTTAACAGCCGGGGGCCCAGATTGGGAACGAACGTCAGAGGGCGAGC	0	0	4	336	212	184	0	0	0	0	0	0	0
47	AGGGTCTTCAGAATTGCTTGGGTCCCCACTGGATAGAGCACAAACTGGGCGGTGCATGAC	3	2	4	7	11	10	3	410417	678981	66718	4	159	32
48	AGACAAGCCACCACTCCTATGTGTGAGGGGAATTGATACACCAGCTGCGTAAAGCCGGGA	0	0	4	0	0	0	0	0	0	0	0	0	0
49	ACGCAGCCTCTCCGGTATCCTAATCAATTCGTGGCCGTCTCGCTTTCTCCGTGGCCGTGC	0	0	4	0	0	0	0	0	0	0	0	0	0
50	AGTTCCGCGGGCACTTGTGCATGGTAGCGCCCCCGCGAGATCCCGCTAGTGCGTTGTGT	0	0	4	1397	1434	2053	0	0	0	0	0	0	0
51	AACGCTGGCGTTTCGGGCCCCCCTGGGAGTGGGGGGAATCTACGCAATCTCGTCCCATT	0	0	4	13956	30211	30941	0	0	2	2	0	8	3
52 AC	CGGCTCTAGAACCGGTCTAACACACTCACAATTCGCGTACAAAGTAAGCGCGCAAGTGCA	0	0	3	0	0	0	0	0	0	0	0	0	0
53 T	GTTTGGAGATCCGACTTTGAATGTGCAGGGCGGGTCTTCCGTCTCAAGGAAGACTCATGA	0	0	3	0	0	0	0	0	0	0	0	0	0
54 T	CGGGGGATGCTTTTCGTGCGCAGGGTGGGGCGATACGGGGTCGCATGGGCTTAATCCCCG	0	0	3	467	89	149	0	0	0	0	0	0	0
55 G	TCGATGCCAAGGTAAGCACGCAAAATCGGAACAGCACGCTATCCCCGTGGCAGTAGACTC	0	0	3	0	0	0	0	0	0	0	0	0	0
56 C	TTCGCTCACTGATGCTGCGATTAACGCCACTTGGCTGCGTTAAGCTCGGGGGGTTACGTC	0	0	3	0	0	0	0	0	0	0	0	0	0
57 C	TCACACATTGCCCGACTCTCTCACCCTGGAGGAACGCAGTACGCCGAGACCAGCGCTGCT	0	0	3	0	0	0	0	0	0	0	0	0	0
58 C	GAGGCCACTCGGTCCGCCACAACACACTTGCATTGGAGTGTCGTGCGGTGAAACGCGAGT	0	0	3	0	0	0	0	0	0	0	0	0	0
59 C	CAGGTACCAGGCGCATCTTGGTGTTGGCCGGACTACTTTGGGTGTTACGTACACAAGAGT	0	0	3	0	0	0	0	0	0	0	0	0	0
60 C	ATCATCAGTCGTCGTAGGCTAGAACCCGCTGTGCGTGCGGCCGCTGCTGCAAACGGTAGC	0	0	3	0	0	0	0	0	0	0	0	0	0
61 C	ACACGCCGGTTGTTACACCTCGACTGTGGCGACGAGGTGGATACCGCATCCAGCTGTTGC	0	0	3	0	0	0	0	0	0	0	0	0	0
62 A	GCCCGCACCGGCTTTACAGTTCTCCAGCAACCCGCCGCCCGGCCTTGCTCCGCCTGATTC	0	0	3	0	0	0	0	0	0	0	0	0	0
63 A	CACGTCCCGGACGACTACAATATGCGAGTGGGCAGGCGCGCACGTTAAACCGGACTCGGT	0	0	3	0	0	0	0	0	0	0	0	0	0
64	TTTGGGCCGCATGGTATAGCGCCTGCTCCCGTCGAGAATGGATAGGGCATATTCGCACCG	0	0	3	255	135	181	0	0	0	0	0	0	0
65	TTTGCCAACGCACACGCTCCTCGACCGCTAGGACACGTTATATGTGCTCACACTTACAGG	0	0	3	0	0	0	0	0	0	0	0	0	0
66	TTTCGCCATACTGGCCTCTGCTAGCTCCTCGCATCGCCATTACGCTTGACTACTGGCGCG	0	0	3	0	0	0	0	0	0	0	0	0	0
67	TTGGTCCGCTGCCGTCATTCATCGGATAGTCATATCGAAAACGTTCCCTTCTACGCCCGG	0	0	3	0	0	0	0	0	0	0	0	0	0
68	TTGACCGCCGTGTCGTGATGACAGCGGGGTTTATCGCCCTTGCGCACGGGCTCATGGACA	0	0	3	0	0	0	0	0	0	0	0	0	0
69	TTAGGGTAGGTCGGTTGGGTTGCATGTGGCTCCATGCGGCAGGCGGTTGTTACGCCACAG	0	0	3	140	76	147	0	0	0	0	0	0	0
70	TTAGCCGCTCGAAAGGAGCATCCTTTGCGTACACCCTTACATTTTCTCGGCACAGGGAAC	0	0	3	0	0	0	0	0	0	0	0	0	0
71	TTAGACGTGAGGGCCTCCTGCCTCAGCACAAGTGTAACTAGACCATCACCCCAGGTCCAG	0	0	3	0	0	0	0	0	0	0	0	0	0
72	TGTGCACCCGTTCGGCTGGGTCAAACACTGAGTCACTCATTCTAGTCTTGCACGCGTTTC	0	0	3	0	0	0	0	0	0	0	0	0	0
73	TGTCGGGGCCTTGATTCCTCGGGACGATTGTCCTGACCGGGCATGCTCCGTGCAGTAAGG	0	0	3	0	0	0	0	0	0	0	0	0	0
74	TGTCGAGCTACCCCGTTCCAGCGGCCCGTACTTCCAGTGAGTGTACGCTGTTCATGTGTC	0	0	3	0	0	0	0	0	0	0	0	0	0
75	TGTACCTTGTTTCCCTCTCGGCAGAGCCCTCCTGCAGGTGGTCCGCTACGCTTCAGGTTC	0	0	3	0	0	0	0	0	0	0	0	0	0
76	TGGCGGCAGCATAATTGCGTACAACTGAGCGTCCGGCTGAGTAGCGTCGGCCCCGCTTTG	0	0	3	0	0	0	0	0	0	0	0	0	0
77	TGGACCGACGATCGTCTAGTAGTTCCGGGCCGATCGAATGAGCCCTTGACTCTTCCCTTG	0	0	3	0	0	0	0	0	0	0	0	0	0
78	TGCTACCTAGCGCCGGCACTTCTCGTTTGGGACACATGGTCCTTCCACCGTAACGCTCAG	0	0	3	0	0	0	0	0	0	0	0	0	0
79	TGCGGGGTGTGGTAACTCACTTCACACGATGGCTACTCGACGGTTTGACTGGCCGGCCAG	0	0	3	0	0	0	0	0	0	0	0	0	0
80	TGCCTCGAGGCGAACATTTCCACCTACCCAGTACCATCCTGTAGACTCGGTACACGGCAA	0	0	3	0	0	0	0	0	0	0	0	0	0
81	TGCCTCGAGATGCTCCCAGGCCTCGTGGCCACACTATCCTATTACTTATCACCCAGCGGT	0	0	3	0	0	0	0	0	0	0	0	0	0
82	TGCCGTCAACATGTCCGGATGTAGAGAGGGATTATGCTATGACCCGTACAGTGGTGAGCT	0	0	3	0	0	0	0	0	0	0	0	0	0
83	TGCCCCGGTCTTTGGAAGCATCCCGTAGAATACGGATGAGGTAGTACGCTGCTCTCACCA	0	0	3	0	0	0	0	0	0	0	0	0	0
84	TGCAGCAGTCTGGGATATTCTGTGAGGCCGAGAAGCACGGACACAGTCGGTTACGCACTG	0	0	3	0	0	0	0	0	0	0	0	0	0
85	TGCAAGCCAATTTCCGCTCAACATTGTATCACGCACCTGGACAAGGCTTCGCGCCTAGTG	0	0	3	0	0	0	0	0	0	0	0	0	0
86	TGATCCCGTGAGTTGGAGCCCGATCTTATGCTTCTTGCTTGATTTTCGCTCCGTGGTACT	0	0	3	0	0	0	0	0	0	0	0	0	0
87	TGAGTCTTGCCTGCTCGACCCGCAGCTGGTATGGCCAACTTGGCACAAATCTTACCCGCT	0	0	3	0	0	0	0	0	0	0	0	0	0
88	TGACGAAAGCCAACGCGAGCAATTGGCAGCTTTGAGACACCTGCTTGTTGGACGCCCGGG	0	0	3	0	0	0	0	0	0	0	0	0	0
89	TGACCCGGTGAGCTTTCTCGCGACGTGCCGCGAAGCTAAACGCACTTTATCCTTCGCTGC	0	0	3	0	0	0	0	0	0	0	0	0	0
90	TCTTGACCTGTGCATGCCGCGTTCAGCGGCACATGTGTTGGGCTCCCGTACGTACCCCTC	0	0	3	0	0	0	0	0	0	0	0	0	0
91	TCTGTTTACTTTTAACCGAGGTGCTGCGTTCTCCAGTACTCGACTAAGGCTTGGTGTAAT	0	0	3	0	0	0	0	0	0	0	0	0	0
92	TCTGTGAGGCAGCTACTGAGAGCGTCAAGAGCTTCGTGATAGTCCTGCCGTCGTGAGAAC	0	0	3	0	0	0	0	0	0	0	0	0	0
93	TCTGGTCCCGCGCTCTTCCACGGTGTAAGCCGACTACGGGGTCGTTGTCGTGATGCGGTA	0	0	3	0	0	0	0	0	0	0	0	0	0
94	TCTCCGTGCGGGGATCGGACCAAGACGTGAGATTTGCCAGAGATGGACAATTTGCTCTGA	0	0	3	0	0	0	0	0	0	0	0	0	0
95	TCGTTTTGCACGACCCTAGACTAACCCATGGCTGATTACCTTATAGCGTCATACGTCATT	0	0	3	0	0	0	0	0	0	0	0	0	0
96	TCGTTAGGCCGCACTATGCCGCACGTCGCACTCGTGTACTGTTACTTTCGCTCTGGATTT	0	0	3	0	0	0	0	0	0	0	0	0	0
97	TCGTGCGGGTTGGTTAGTTGTTGCGGTCCCGCAGTGGTCTCGTGTATCCAGTGATCACGG	0	0	3	0	0	0	0	0	0	0	0	0	0
98	TCGGTATCTCAACTGTCATCGGTCACCCCTTAACGCGCTAATGCGCCCAGGTCCTCAGCG	0	0	3	0	0	0	0	0	0	0	0	0	0
99	TCGGGCGGAGTAAGCTATCGTCACAGGGTCTGCAAGCAGTCATGGTAATTGTGTGAACCA	0	0	3	0	0	0	0	0	0	0	0	0	0
100	TCGGATAGCCCGTGTGGCCCACTTGATATAGCTTCGCGACGTATCAGACGTGTAATCCGC	0	0	3	0	0	0	0	0	0	0	0	0	0
101	TCGGAAAGGGTTCGTTGCCTGAGGCATGGTCGGTGTAGGGCAGGCAACCTTGCTGGGCTT	0	0	3	212	126	358	0	0	0	0	0	0	0
102	TCGCTTGCCTCTCACGATGCGACGACTTGGATCAAGTCCTCCATTCGTGCTTACTAATCT	0	0	3	0	0	0	0	0	0	0	0	0	0
103	TCGCTGGCCTAAAACGTGCCTCGGGTTATCCACTACGCGGGCAAGGGCCTGTCAAGTCTG	0	0	3	0	0	0	0	0	0	0	0	0	0
104	TCGCGACCGGCCGCTCAACCTTGCCGTGAGACCAGCGGGTGTTACCTCTCATGTTTGTCA	0	0	3	0	0	0	0	0	0	0	0	0	0
105	TCGCCCCAAGGCCGAAGTTTTCTCGCGTGCAGAGGCGCTGAGAGGCGTTCGGGGCTATGT	0	0	3	0	0	0	0	0	0	0	0	0	0
106	TCGCCAATTATGCAGTTCGATCTCTCCGGTACATGGTCATCACCGTGATCGGGCTCAAGT	0	0	3	0	0	0	0	0	0	0	0	0	0
107	TCGCACCGACATGCCACAGGCTCCACTGTGATTGAGGAGGACGAGGTCTAGTTGCACCAC	0	0	3	0	0	0	0	0	0	0	0	0	0
108	TCGAGTATAGTACAACGTAGCCCGGGTACGTTCTCAAACCACGTCCGAACTTCGATACGG	0	0	3	0	0	0	0	0	0	0	0	0	0
109	TCGAGGCCCGACCTGGGGGCTGACAGGTCTCGTCAACAGAGCGCCCTCATGTTGTTGGTC	0	0	3	0	0	0	0	0	0	0	0	0	0
110	TCCTATCCGCGGTATCACAATCTCGACTCACCTTAGACATCGCGAGGCCCGCTCATCTTG	0	0	3	0	0	0	0	0	0	0	0	0	0
111	TCCGCGATAGACTTAACGCGGCCATGGGGAGGCAGCGATTGGTGCATGGTAGCCCCGGGA	0	0	3	0	0	0	0	0	0	0	0	0	0
112	TCCGCCATTCGCCAGACTGGCCCCGGTCACTTGGACCGCGGCACTTGTTGTACTGAGCCG	0	0	3	0	0	0	0	0	0	0	0	0	0
113	TCCCGAGTATCAAGCTTATCTCCTTGGCTGACGTTAACCGAACGAGTTACAGCATCTCGT	0	0	3	0	0	0	0	0	0	0	0	0	0
114	TCCCCAGCCGTGCTGATGTAACAGTCTGGCCATGGCAGCTGGGCTGCCGTTCTTAGGTTG	0	0	3	0	0	0	0	0	0	0	0	0	0
115	TCCCCAGCCCCGGCATACCCGCATCGTCTCTCGCATACCGCATTTTGCCCAATGGTGCTC	0	0	3	0	0	0	0	0	0	0	0	0	0
116	TCCATATAAAGGCGACTGGACGCTGAGTTTCACTACGACTTCGCTAATCGGCTTCTCTAG	0	0	3	0	0	0	0	0	0	0	0	0	0
117	TCCAGTTGTGGCTCTACTGGCTCTCACTTCTGCGTACACATCTCATTCAGCGCGGGACAA	0	0	3	0	0	0	0	0	0	0	0	0	0
118	TCCACGGGACCAAACCTGAAGCCGACTGCGAGATTTTAAGTGCCGATACTGGTGATGTTT	0	0	3	0	0	0	0	0	0	0	0	0	0
119	TCAGGCATGTAACTTTCAACCGGACATCGGCCGAAGTGGTTTTACACGCGAACCAAGCGA	0	0	3	0	0	0	0	0	0	0	0	0	0
120	TCAGCCCGAAACAGTAAAATCTTTACCGTATCCGCCTCAGAACCCGATGCCTTGGCCACG	0	0	3	0	0	0	0	0	0	0	0	0	0
121	TCACGCCTGGTCACCTCGCCTAGCATTGCGTCTTTGGCTTTAATCTGTTGTCCCTCGGTT	0	0	3	0	0	0	0	0	0	0	0	0	0
122	TCACAGACAACTGCAATTAACCTGGACAGTAAGCCAGTTTCTGCGCGGCTTCAATCAGTC	0	0	3	0	0	0	0	0	0	0	0	0	0
123	TCACACTTATGGGAGTAGGCCGCAACGCACAGTGCCTCACGCTGGACTTGGCCATGAGCG	0	0	3	0	0	0	0	0	0	0	0	0	0
124	TCAAGGAACACATGATTCAGGGCCATATTGTCGTGAGCTACTCATAAGCCCGGGACGGAG	0	0	3	0	0	0	0	0	0	0	0	0	0
125	TCAAGCTAGCAGATGCGTCTATATCTGTTAGGTCGCAGTCAACGTCAACATGCGGATCCA	0	0	3	0	0	0	0	0	0	0	0	0	0
126	TCAACCGGGACACAAGAGCAAACTGCTAGGACTAGGGACGCCCAACCTCAGTGTCTGAAC	0	0	3	0	0	0	0	0	0	0	0	0	0
127	TATTTCCTGCGGTCAAAGTCTTTGAGCTTGCCAGTCCTCTACGTCTAATTACGTATTGAA	0	0	3	0	0	0	0	0	0	0	0	0	0
128	TATGTTAAGCACCGACCAGTAAGGCTCATTTAAAGGGTCTTGACGAAACGCATCTTCTCC	0	0	3	0	0	0	0	0	0	0	0	0	0
129	TATGCGCCGATCCCGGGAGAATACTACGAAGTGTCATCGCAATGTCCGTTGCATCCACTG	0	0	3	0	0	0	0	0	0	0	0	0	0
130	TATCCACGACTGGCTGTTTACCCGAACACTAAGTCCGTCCCGCTTCGTTACTCTCTGGCG	0	0	3	0	0	0	0	0	0	0	0	0	0
131	TATACGTGATAGGCTCTGTGACCTCTCACCGGTTAACCGCTCTTCGAAAACTATGCATTA	0	0	3	0	0	0	0	0	0	0	0	0	0
132	TATACAAGACCGGTCGCACGATAGTAGACGATCGTCATGTACGCGTAGCATAGCTAGATA	0	0	3	0	0	0	0	0	0	0	0	0	0
133	TAGTCCCATACTTTGAGCCAGTCTCATCAGGACAGCCTACTAATTGGGGCGGACGTCATA	0	0	3	0	0	0	0	0	0	0	0	0	0
134	TAGGCAAATCCGAGCCAGTGATTGCCGACCAAGCGCTACCGGTTAACAGAGGCTGAAGCC	0	0	3	0	0	0	0	0	0	0	0	0	0
135	TAGGAGGCACCGCCGTCTCGCATACCTGATTATCGCATCATTGCACATTGTGTAAGTTAC	0	0	3	0	0	0	0	0	0	0	0	0	0
136	TAGCTGTCCAGTCTGACGTCGCGGTTGACCGGCACCCTTTAAGAATGCTACGGGGGCTGG	0	0	3	0	0	0	0	0	0	0	0	0	0
137	TAGCTCTCCCTTTGGCGTCCGGCACACAACACTACGGGGACCCGATGGTGTCGCGTCGGT	0	0	3	0	0	0	0	0	0	0	0	0	0
138	TAGCTACACGCAGTGTCCCGTGCCGAAATCCTGGTCAACACTTTTTAACCGCATGTGCCT	0	0	3	0	0	0	0	0	0	0	0	0	0
139	TACGGCCATTTCTTGCAAACTCGGTATGACACGCAGTCGGCCATACTAGGCTCAAGTCGT	0	0	3	0	0	0	0	0	0	0	0	0	0
140	TACGATATCAGCACGTACTAGAAAATCTTTCCGGTTTCGGGGGTCATCCTGTTCCCCGGA	0	0	3	0	0	0	0	0	0	0	0	0	0
141	TACCTGGCACCGAAATAGGCTCCACTTGCGCCGATGCACACCCTAACACTACGATCGTGA	0	0	3	0	0	0	0	0	0	0	0	0	0
142	TACCTCTCGGCCCACTGATGGCTAGGCGAGGTAGGTTATACATTCTGTGCTGGACGTGTG	0	0	3	0	0	0	0	0	0	0	0	0	0
143	TACCAGCGTGACTCCCCTGCTAGTTTAGCTGCCCGGCTGGCCATCCACATCTCCTGGTGC	0	0	3	0	0	0	0	0	0	0	0	0	0
144	TACATGAGCGCAACAGCCCCTTGAGTCAGGGCGCTTCCGAGAAAACAGCATTTCTCCCCA	0	0	3	0	0	0	0	0	0	0	0	0	0
145	TAACTACGTAGCAACCTTACTGTGAGCGGTATCCCGTCTCTGCGCGACACTGGACTCCGG	0	0	3	0	0	0	0	0	0	0	0	0	0
146	TAACGTTGTTTTCAAAACTTAGGTTCGGCTACATTCTCGTTACGTGAACATCTTCGCCTC	0	0	3	0	0	0	0	0	0	0	0	0	0
147	GTTTGGCGGTTGAAGTCCTGGTACCGCAAGTGGTCTCCGGACTGTGAACGCGTTTTAGGC	0	0	3	0	0	0	0	0	0	0	0	0	0
148	GTTTCGACTAAGATGCGAGGTACCTGCTAACAAGCTATTAGGCTGGTGGTCTTCCGAGCC	0	0	3	0	0	0	0	0	0	0	0	0	0
149	GTTGGTCAGATGGCTCATGTTCTGTGGTAATTGAATAGCTTACATCAGGTCAGGAATTCG	0	0	3	0	0	0	0	0	0	0	0	0	0
150	GTTGGAGTGCTCTCCTTCGTTTGGTACGTTTGGGGAATCCACCTTGAAGCTCGCCCGAGG	0	0	3	0	0	0	0	0	0	0	0	0	0
151	GTTAGCACACATGTATGAGTGATGAGAGTTATTTGCGTATGGAGATTCCTGACACCTTAC	0	0	3	0	0	0	0	0	0	0	0	0	0
152	GTTAATGAACGTGCCTGGAGTTTTCCTCCTGTCTACGCAGAGTTGCCGCGTGTTATACGG	0	0	3	0	0	0	0	0	0	0	0	0	0
153	GTGTCCTGCTTGCCCTCTTGATCACTAGCTCAATGGAAGATGAGCGGCCTTTAAGCGGAC	0	0	3	0	0	0	0	0	0	0	0	0	0
154	GTGTAGTAGTGCCATGCGTACAGCAAGTGAAGGTCGTCGTTGTAGGCGTCAATAGGGGCT	0	0	3	0	0	0	0	0	0	0	0	0	0
155	GTGGTATGTGACGCGGCGGAGACTGCAGTGGGGAGACTTTGGTGGAAAGCTCGGCGCTTC	0	0	3	0	0	0	0	0	0	0	0	0	0
156	GTGGGTAATTGAGACACTCTGATTGCGGTTCAAGCCTGATCAATACCGGCCTGGCTCACC	0	0	3	0	0	0	0	0	0	0	0	0	0
157	GTGGGGCAATTTAACTCGGTGAATAAGGATTCCCAACCTGATAGACCCTACGAGTGGCAA	0	0	3	0	0	0	0	0	0	0	0	0	0
158	GTGCGCTGGACGTCATTGCGATTTCTATGACGGGCATGAGTCACGTGTCACCGCTAAGCT	0	0	3	0	0	0	0	0	0	0	0	0	0
159	GTGCCTTTCTAAAAGTGCCAGCGCCGAAGATTCAGGAGCCACGCATCTGATGCCAGCATG	0	0	3	0	0	0	0	0	0	0	0	0	0
160	GTGCACAAGGAAGTCTCCTTTGGTGACCTGCGCTTCCACTTATCCTTCTCTTCGCTGCGC	0	0	3	0	0	0	0	0	0	0	0	0	0
161	GTGATGCTGTCTTCGTGCGTGTGTGTTGTCGCCTCGGAACTATCATTGCACCCGCCGCAG	0	0	3	0	0	0	0	0	0	0	0	0	0
162	GTGATACTTGGGTCTCCCGCCTTCCCTCATTTGATTATGCCACCTTGCTAGCTTGTTGGG	0	0	3	0	0	0	0	0	0	0	0	0	0
163	GTGAGTCTCGCAAAGATGTTAATCCGAGCGCTTGGGGTCCCTCCTGCGTATTTACGGACT	0	0	3	0	0	0	0	0	0	0	0	0	0
164	GTGAGCTTACAGCGATGCGTAGCTGCTTTACCGACTTGCAGCCCCGCTGGATACAACGTC	0	0	3	0	0	0	0	0	0	0	0	0	0
165	GTGAGCGCGCGGCCCAGTACCAGCCTGGGCTAGACCAAACGTGTCCTGTTGTGGCCGTGT	0	0	3	0	0	0	0	0	0	0	0	0	0
166	GTCGTGGCGCTGAACCACGGTTGAATGTTCGCACCGAGTTGCGTTCGAGCTGCTATCTCA	0	0	3	0	0	0	0	0	0	0	0	0	0
167	GTCGGGCGCTTATCTTTGTGCCCGGGCGGCCAATTCCCTTGTTGCTGTGTCACGAACTGC	0	0	3	0	0	0	0	0	0	0	0	0	0
168	GTCCTGTGTGCAGAGTGGGACCGTTATCATTGTCAGGCCTTTCTCGGTTTGTAGGCATAC	0	0	3	0	0	0	0	0	0	0	0	0	0
169	GTCCGAGGAGTCACTCAGCGGGTGCCGGTTAGGAAGTGCATTACGATGGTTCCATGAGCG	0	0	3	0	0	0	0	0	0	0	0	0	0
170	GTCCCCTTCAAGTAAGTCGTAGGATGCAATATTTCAACAGATATCCTCGTTACGCTTCTT	0	0	3	0	0	0	0	0	0	0	0	0	0
171	GTCATGCTCGACGAAAGCGGCAACTGAACTTCAGGCCGGTTATATCGTGGTCCCCGGAAT	0	0	3	0	0	0	0	0	0	0	0	0	0
172	GTCATCTCGCCGTAGGTCGGTAACTCATGGGATGTTACTATCGATTCTGGACTTTAACTT	0	0	3	0	0	0	0	0	0	0	0	0	0
173	GTCAGTGCGTGTTTTGTGTACTCCTCTTGATGTCTCTAGTTGGCAGACCCCGATGATGAT	0	0	3	0	0	0	0	0	0	0	0	0	0
174	GTCACCCAACCCCGTTCCACTTCGGCAGCTTGCCGCCCCTCGATCCTCTGCCATCGGTTT	0	0	3	0	0	0	0	0	0	0	0	0	0
175	GTCAACGCGTCCTATAGGGCCTGGGTCACACGCCTCTTGTGCGCAGTGAATTCTGGCGAA	0	0	3	0	0	0	0	0	0	0	0	0	0
176	GTAGCCCACCGTCTGACACGTGTTCACGCGGCGCATTAGGGGCGTTCATTAGAGTAAGAT	0	0	3	0	0	0	0	0	0	0	0	0	0
177	GTACGTCGTTACCATGGGGCACTTATTCATTTATCCTCTCGGTCACGTTGAGCTTAGGCC	0	0	3	0	0	0	0	0	0	0	0	0	0
178	GTAAATTGTTTTAGCAGGCTACGAACTGCGCCTGAGCCTGGAGCCGAGGCTACGCCGATG	0	0	3	0	0	0	0	0	0	0	0	0	0
179	GGTTGCTGATGGTTTACACAATCCGGCGCAATTAAGTGTTATCCGCTCCAGTTATTGGCG	0	0	3	0	0	0	0	0	0	0	0	0	0
180	GGTGCGCGTCGAGACCGCAGTATAGCCCACTCAGAGAACCCAAACACCACCAGGGTACCG	0	0	3	0	0	0	0	0	0	0	0	0	0
181	GGTGCAGACCCTCCCTTGGCCCTCGGCATCGAAGAAGCGTGTTGGCCTTCGCTTTCGGTC	0	0	3	0	0	0	0	0	0	0	0	0	0
182	GGTGATCCGTACGCAAACTGGCAGCCGGGAGATCGGCTGTTCGACGGGGAATCGGCGGTG	0	0	3	0	0	0	0	0	0	0	0	0	0
183	GGTCTAACGTTAATAGCGGACGGCGTCCCGAATGGGATTGCACACTACTTCTGCCACTCG	0	0	3	0	0	0	0	0	0	0	0	0	0
184	GGTCCCTTACCACGCTTCCGCCTATAGCGGTCCCAACGGGTATCTAGACGTTCTGTCGGT	0	0	3	0	0	0	0	0	0	0	0	0	0
185	GGTCACCGCGACCCGTTTTCCCTGCCCCGTGGTTATTCCTCGCTTAATTCGACTCGTGGG	0	0	3	0	0	0	0	0	0	0	0	0	0
186	GGTCAAAATGTTTTAGGACTCAATGAACTGGACATAATTGGGGGCCTTATGATCGCTCTG	0	0	3	0	0	0	0	0	0	0	0	0	0
187	GGTATGACGCCTAGGATTCAGACGTTAAGGCGCTTTTCTGCGCTGGCCACGGCAATGAGG	0	0	3	0	0	0	0	0	0	0	0	0	0
188	GGTAGTCGGGCATATAAACTGAATTGAACTTGTTTCTGTTGCCTAAAGCGCTCCCTGGGT	0	0	3	0	0	0	0	0	0	0	0	0	0
189	GGTAGCGTGTGTTCATAATGCGGTTGATGGAGAAGCAGGTATCTACCGTGGCCGCTCAAA	0	0	3	0	0	0	0	0	0	0	0	0	0
190	GGTACTACCGGGGGGCGGCGCGTCATGTCTGCGTGTCCGTACTGTGGGGCTGTTTCGCTA	0	0	3	0	0	0	0	0	0	0	0	0	0
191	GGGTTCGCCGCGCTGCGTTGTGGGTTGTCCGCGCTGAGTGCTTGCCTCTCATCATTCAGG	0	0	3	0	0	0	0	0	0	0	0	0	0
192	GGGTGTTGAGGGGCACGTTCACGCTGAGACGGGTAGTACGACTGGCTTTCACTGGGGCGG	0	0	3	0	0	0	0	0	0	0	0	0	0
193	GGGTGGCTCGGGCTGTAGTCGCCGGAACGAACTGGAGGCCTGATCCCTCTTAGTTGGTCT	0	0	3	0	0	0	0	0	0	0	0	0	0
194	GGGTCTTGCCCGCGCATTAGCAGCCGTCGTCGGCCCATCCACGCTTTACACCTGGAGTCG	0	0	3	0	0	0	0	0	0	0	0	0	0
195	GGGTCTGCCGGCGCTTCATGGACCCAAAGTCGCAGCCCACATCTACCGACTACCTCAATC	0	0	3	0	0	0	0	0	0	0	0	0	0
196	GGGTAGTGACAACCTGAACCGTGAATCATCGAAGCAGTCCTGTCGGCCGGCTAGGGCAAG	0	0	3	0	0	0	0	0	0	0	0	0	0
197	GGGTAGCACAAACGTTGTCCAGCATTTGGCTTTCGTCGCTTGTATAAACCTCCGTGCTGC	0	0	3	0	0	0	0	0	0	0	0	0	0
198	GGGTAGACAAACCATCCCCCGGAACCGGGTTCCAGATCCCGAGGGCAACTGCACCTGCTA	0	0	3	0	0	0	0	0	0	0	0	0	0
199	GGGTACTCCCCGACGCTGTCCGTAATCATGCTATGAATCTTTCTCTACCCGCGCATCGTT	0	0	3	0	0	0	0	0	0	0	0	0	0
200	GGGGTCGTTACTTCGTGCGCTTGCCGCGTTTACCTTTCTTCAGGCCAATATGCATTTGGG	0	0	3	0	0	0	0	0	0	0	0	0	0
201	GGGGCGCGAGGCCGGTTGCCCGCCTAATTAGTTTGATCCGCCGTGCGATTTCGAAAGGGC	0	0	3	0	0	0	0	0	0	0	0	0	0
202	GGGGCGACGCGCCTCCGCCCATATTCGGCGTAATTATAGCTGGATTCTTATCGACGGATT	0	0	3	0	0	0	0	0	0	0	0	0	0
203	GGGGCGAAACGCAGTGCGTGCCTCTAATCTCGGGACTGTTATACCACTACGACTGAGTGG	0	0	3	0	0	0	0	0	0	0	0	0	0
204	GGGCTGACCCCAACGAGGCGTTTTACCTGTATTTGACAAATCCGCTGTCGCGCTGGGCGG	0	0	3	0	0	0	0	0	0	0	0	0	0
205	GGGCGCGAGGACAATAACCATCAGGCGGACCATCAATTACGCAACACCGACCGTGTACCC	0	0	3	0	0	0	0	0	0	0	0	0	0
206	GGGCGATGCCGTGCACTTTCATCCGTCGGTCGTCGTCACGATCGCGTCTTCCCGCGGCGA	0	0	3	0	0	0	0	0	0	0	0	0	0
207	GGGCGAAAGTGGAGGTCGTAGTGCCCGCGCTTTGTCTGAACAGAGTCCGTTTACTGTCCC	0	0	3	0	0	0	0	0	0	0	0	0	0
208	GGGCCGATGGGTGTTTCGTGATGGGTGCTGGGTTACCTGGTTGCCTCTGGCTTCTTAGGA	0	0	3	0	0	0	0	0	0	0	0	0	0
209	GGGCCCTAGATGACGCGCCTGTTATGTGCGCGTTGCGGTAACGCCGAAGTGCTACTAGCC	0	0	3	0	0	0	0	0	0	0	0	0	0
210	GGGCCCGGATGGCCCATCTCCCGCCCATCCCCCGCTCTCCCAACTGTTATGCCCAGCTTG	0	0	3	0	0	0	0	0	0	0	0	0	0
211	GGGCATGTTAAGATCGAGTCTCCCCCTCAGTCGTGTGCTGGGTTAGTTCTGGGGTCGAAA	0	0	3	0	0	0	0	0	0	0	0	0	0
212	GGGCACCCCGGTCGCATCGGTCTGAAGGCTGCTTCGGCCAACTAGAAACCACTGGTTTAG	0	0	3	0	0	0	0	0	0	0	0	0	0
213	GGGATGTGGTCTATTAACGCGCGACCGATGATCCAAGTACCCCGCTTTGTCTTAACAGTG	0	0	3	0	0	0	0	0	0	0	0	0	0
214	GGGAGCGCATGTTATTGCTTCCGGTGATGATCCTGTCTTAGTCGCCTGTTTCTTTCGCAA	0	0	3	0	0	0	0	0	0	0	0	0	0
215	GGGACAGCATAACCTACACAGCCGACAGTTGGTGGGGACCGACTTGGATCGTGCACCTCC	0	0	3	0	0	0	0	0	0	0	0	0	0
216	GGCTTCACACACCTTCATCGCCACGGTACGCCTTGGGTAGATGACACTCTACGGTCCATT	0	0	3	0	0	0	0	0	0	0	0	0	0
217	GGCTGAGCGGTGCGCTGAGTCTGCCGCGCTATGTTCCGAATCACTCTGGAGGCAATCGCT	0	0	3	0	0	0	0	0	0	0	0	0	0
218	GGCTCCCTTTCCCTGTCCAGGACTGGTGTACGGACGTCAAGCTCCGCTGATCCACTGCCA	0	0	3	0	0	0	0	0	0	0	0	0	0
219	GGCTAAGTGGCGAGCTCTTCGCCGGGGCACGCCTCCGGGTCTCGGTTTCTCGGTATTCGA	0	0	3	0	0	0	0	0	0	0	0	0	0
220	GGCGGTGGAGCGATAGCACCCTGATGCAATCGTTATCTTGGTTTGCCTTTGACTGATTTG	0	0	3	0	0	0	0	0	0	0	0	0	0
221	GGCGGTCGCGTATAATGGTTCCCACTGCACCTCTGCCTAAGGTCGTGTTTAACCGCGTGT	0	0	3	0	0	0	0	0	0	0	0	0	0
222	GGCGGTCCCGGGGCGTGCACGAACGCCGAAACGTCAGTAGACTGTTGAACCCGCAAGGTA	0	0	3	0	0	0	0	0	0	0	0	0	0
223	GGCGCGTGTCGTGCCACGCATAATCATGTTGTCTCCAGGGTAGGGCGCAGTACGGGTCGA	0	0	3	0	0	0	0	0	0	0	0	0	0
224	GGCGCCTTACCTTATAAAGAACCAACTCACCGTTTTACGAACCAACGCCGCTGAGACAGG	0	0	3	0	0	0	0	0	0	0	0	0	0
225	GGCCTTCGTGCTGTAGATGGAGCTGGCACTCACGTGTCACTGGCTCTCCAGTATGGGTTA	0	0	3	0	0	0	0	0	0	0	0	0	0
226	GGCCGGTACGGGGCTCTTAGCCGTATCGCGCTCAGACTTTCCATTGGGGGGGCTGTTCCC	0	0	3	0	0	0	0	0	0	0	0	0	0
227	GGCACCGGCCGTCATACCTCGGGCTGCATCTCAAACAAGGCGAGATCGATCTGAGGGCAC	0	0	3	0	0	0	0	0	0	0	0	0	0
228	GGCAATGGCGCTCGTCTCGCTGGTTCCTAAAGGTCGGTCAAACATTCTGACGCCCCGTCA	0	0	3	0	0	0	0	0	0	0	0	0	0
229	GGCAACTTCCATGGCCGGGCCAGTGTTGCCGTGACTACGCGCGTCGCTCCCATGAATGGC	0	0	3	0	0	0	0	0	0	0	0	0	0
230	GGATGCTCGTTCCCGTTGGCGACGGGGCCCATGTGTTTCGAAAAGCTGCTTGCTGATACG	0	0	3	0	0	0	0	0	0	0	0	0	0
231	GGATCTATCAGTCCGCGTGTATGCCCGCTGGCTCAAGGGCGGGTTACGCAGGTTTGGTTG	0	0	3	0	0	0	0	0	0	0	0	0	0
232	GGATCCCCTTACCCAGACAGCGAGTCGACTAATGAACTCAGATTGGTAACCAAGACTCAG	0	0	3	0	0	0	0	0	0	0	0	0	0
233	GGATCAACCCTCGGTTATCAGTGGCCATGTTGCTACGTCTTGTAAATCGGGCCCCTTTCG	0	0	3	0	0	0	0	0	0	0	0	0	0
234	GGAGCATCTCCACGACACTGGCCGCCGGGACTAGGCTAGTTGGATGTGGCCCTACACAAC	0	0	3	0	0	0	0	0	0	0	0	0	0
235	GGACTGCCTATGCGAACCGTTAATCAATATCTCGCCTCTCGTTTGTGACACAATCTCCGC	0	0	3	0	0	0	0	0	0	0	0	0	0
236	GGACGTCAGGGTGCGGGCGGCTATATTGGACCCTTGAGCGATTAGGGTCCCAGGAGATGT	0	0	3	0	0	0	0	0	0	0	0	0	0
237	GGACGCACTATGAGGTCTACCCTACAGGGTTAACAGTGGCACTAGCATACGGATGGCGTG	0	0	3	0	0	0	0	0	0	0	0	0	0
238	GGACGCACGACCTAGAACTTATTAGAGAGGCCCTGACAAGGCCCCAGTGGCTACGTCGAT	0	0	3	0	0	0	0	0	0	0	0	0	0
239	GGAAGCTACCTATTGTAAGTGTTGGTCCGCCGATCCTTTGCCAGCCCGCGCCCGCAAATC	0	0	3	0	0	0	0	0	0	0	0	0	0
240	GCTTCATACTCTTAGTAATCCGATCCTATCACTCGAACTGGTAGTGCGGAGGTGAGCATC	0	0	3	0	0	0	0	0	0	0	0	0	0
241	GCTGGGGTCCGCATAAACACACTGATCCCGTAGTCTTGGTCTAAGCCTATCTACTGCTGG	0	0	3	0	0	0	0	0	0	0	0	0	0
242	GCTGGCCCACTGCTCACAGCTAATATGCTTCTGCGCGCCACAATGCTCTCGGCACGCTCG	0	0	3	0	0	0	0	0	0	0	0	0	0
243	GCTGGAGTAACAGCAGTACGCACGATTACTCTAAGGACCCGGTATCTCGTCGTCGACCGT	0	0	3	0	0	0	0	0	0	0	0	0	0
244	GCTCTGTTGTGAGGTCAAGACCGCTTCCAGCTGGTCAGGGCGACATGCACGCTCAGGCTC	0	0	3	0	0	0	0	0	0	0	0	0	0
245	GCTCGAATCTGACTTGGTCCGCGCGTCCTGTGTGCTCCAGGCCAGTCTGAGGGACACGCT	0	0	3	0	0	0	0	0	0	0	0	0	0
246	GCTCCCACGAGAGCTGTGGCACTGGCTAGGAACAGTACCGCTGGATACTTCAGGTCGTGT	0	0	3	0	0	0	0	0	0	0	0	0	0
247	GCTATCGGACGGCCCCAATGCAGGCAACAAAACTACCCTCTAGGTTGAGCACGTTCGAGT	0	0	3	0	0	0	0	0	0	0	0	0	0
248	GCTATAGTCCGGGCCACTATGTCTGGACTCAGGCCGTGCGAACTGCTCGTTCCAGTAGAT	0	0	3	0	0	0	0	0	0	0	0	0	0
249	GCTAGTCCCCCCGTTGGTACTAGTAGTTTATCGATGGGCCCGATCCAGTAACAATGCACT	0	0	3	487	99	347	0	0	0	0	0	0	0
250	GCTAGCTGCCCCGAGTCTTTTTGGTATCCTCTTGAAAGCCTCAGAGCGTTGACAATGCGC	0	0	3	0	0	0	0	0	0	0	0	0	0
251	GCTAGCCCTGACCTCGGCCCTCGGATTCTGTTTATCGTGTATTCTCGGTTCCCGTCGGAC	0	0	3	0	0	0	0	0	0	0	0	0	0
252	GCGTTCGCTTGCTCCCGGCTTTTTCACCCCGTAGGTACGACTGTCTTACGGTTTGATCAA	0	0	3	0	0	0	0	0	0	0	0	0	0
253	GCGTAGCTCAAGCGGGCTCCTTCGCACTGCGCCAAGTTCGGCGAGCGCACATCCATCCAG	0	0	3	0	0	0	0	0	0	0	0	0	0
254	GCGGTTTTACCCATATGAGGTAAGCAGGGGGTTCGGACGTGATGCCAGTGTCGGGGTCCT	0	0	3	0	0	0	0	0	0	0	0	0	0
255	GCGGCATCTGGGTGATGGCAAAGTACGAATGTTTGGCATGCCGGCTGTGCAGACTGTCGA	0	0	3	0	0	0	0	0	0	0	0	0	0
256	GCGGCAGCTAAGCTGGGGGCCCGATTACGGGGACCGCGATACAGTGTGAGGTGAGATGGA	0	0	3	174	281	138	0	0	0	0	0	0	0
257	GCGGATACTTTCCGGAAGCGAGCGATGAGGCCGCACTATACAGATAACTCACTTACTGTG	0	0	3	0	0	0	0	0	0	0	0	0	0
258	GCGGAATAGTGTCTAGGGGCCCGTGAGGCCTTCACGCCGAGCGGCTCATCGCTGACATTA	0	0	3	0	0	0	0	0	0	0	0	0	0
259	GCGCTTATGGATGGCGGTATTGTGAACTGGTCGTAAGGCTTAACATTTGAGCATTTCATC	0	0	3	0	0	0	0	0	0	0	0	0	0
260	GCGCTGGGTCTGGATCTACCTGTTACTTCTCTTCTCCCTCGAGTATACACCGTAGGAAGC	0	0	3	0	0	0	0	0	0	0	0	0	0
261	GCGCGCTGGGTCTCGAACCGCGCACTCAAGCAATCTCGGTATACCACCTTCTTATACGTC	0	0	3	0	0	0	0	0	0	0	0	0	0
262	GCGCCTGTGCAATTCGATACTTCACCCTCCGCCACACCGTGTTCGGCTGCCTTGCCTCGT	0	0	3	0	0	0	0	0	0	0	0	0	0
263	GCGCATGAACGTCAACTCACACCATTCGCGTCTCCCCTTTGTTGGATCGGCGTACAGCCA	0	0	3	0	0	0	0	0	0	0	0	0	0
264	GCGAGGTGTGACGCTGCTGATTTAAGAGCCTCCTCTGCATGCGTACTCGCGCTATTCCCG	0	0	3	0	0	0	0	0	0	0	0	0	0
265	GCGACTTCTGCGGCCGTGACACGCTGTCGTTAGTACGTAGATGCACAGTAGGAAGATCTT	0	0	3	0	0	0	0	0	0	0	0	0	0
266	GCGACGCTCAGGAATCCATCGACCAGCGGTACATTACACCGGCACTAACTCGTTCGGCAG	0	0	3	0	0	0	0	0	0	0	0	0	0
267	GCGACCGCCGCGATGGCGATGATCGGGTAAACTTCAGGCCTAGCGGATCAAATACCTCAG	0	0	3	0	0	0	0	0	0	0	0	0	0
268	GCGAACGTACTTTGTCGTCCAATATGCTTACTTGCCGGCTTCATCGCTACAAGGGATTGC	0	0	3	0	0	0	0	0	0	0	0	0	0
269	GCCTGGGCGCTACAAAATAGTCATACGCCATCGTATTCACGGACGTAGGTTCACCGGCGG	0	0	3	0	0	0	0	0	0	0	0	0	0
270	GCCTGCGTTCAGTTGGCCGTATGGCGAAACTGGGCCACGTTTCCATTGATCGACGGGCGA	0	0	3	0	0	0	0	0	0	0	0	0	0
271	GCCTCTCGCGCCCTAATATCATACAACGTTGAGAAACGGGACTGCCGGTGAAGTCTCGTC	0	0	3	0	0	0	0	0	0	0	0	0	0
272	GCCTCGGTATCGCAAACGGGCCAACCGAGACAGTGATCCGGTGTACTCGTCTGTCGAGAA	0	0	3	0	0	0	0	0	0	0	0	0	0
273	GCCTCGCTTATCGCCAAAACGTGTCTCGACTACCATGTGCTCGGTCGTTATTCGCATGTA	0	0	3	0	0	0	0	0	0	0	0	0	0
274	GCCTCCACAGGGCTGTTGTGGGTGATGTGTAGGATCCACTAGACTTTGGCGTGCCCAATG	0	0	3	0	0	0	0	0	0	0	0	0	0
275	GCCTATCCAGGAATTTACGGTCTGATGACGCATAGGTGTTCCCAGTTTGAACGCACGTAA	0	0	3	0	0	0	0	0	0	0	0	0	0
276	GCCTATACGTGCGTCGCGTCCCCTCCTTGCCTGAGACGCCGATCTGTCTGCGCTACTGCA	0	0	3	0	0	0	0	0	0	0	0	0	0
277	GCCGCTCACTGGAATTAGGGCCCTTTCACTACGCCAATTGTGCACTTCCGTTTTCTGTCT	0	0	3	0	0	0	0	0	0	0	0	0	0
278	GCCGCGAATGGGCGTTGTATCACGCGGTGTAATCACTCGATCAATGAGACATGAACTCGT	0	0	3	0	0	0	0	0	0	0	0	0	0
279	GCCGCCCCGTTATTAGTCTCTCGGCGCGCTTTTCTCGAATCACTTTTAGCTGGTTGCCCT	0	0	3	0	0	0	0	0	0	0	0	0	0
280	GCCGATTAAGTCCGCCCGTTCTCCCCTACTCCCGTTGGATGGGTCCTCCGCCTCACCTTG	0	0	3	0	0	0	0	0	0	0	0	0	0
281	GCCGAGGTTATACCGCTAGTTGATGTCACCGTCTGGGGAAACAACACAGGCCTATCGGTC	0	0	3	0	0	0	0	0	0	0	0	0	0
282	GCCGACGCACGATGCCTTCGTCTCGGTTGCTGTCATTTACGCTGAACGTCTCGTGTCACG	0	0	3	0	0	0	0	0	0	0	0	0	0
283	GCCCTGATGGTCACCTTGATGGTTGATAGCGACGCGCGGTACTACGACCGATGTACGTAT	0	0	3	0	0	0	0	0	0	0	0	0	0
284	GCCCTCAAGCTGAATACTTGTCATCGCTCCTCCGTAGTTTGGCTCACATTAAGTATCCGT	0	0	3	0	0	0	0	0	0	0	0	0	0
285	GCCCTAGCTCAGGGGTTATGCGTCACCGGCCACGTGGGGGGGTAGTGTTAGCCCTGTGGG	0	0	3	0	0	0	0	0	0	0	0	0	0
286	GCCCGCTCCTCACACAGCGTAGGTTCGTTTTTGTAAATGATAGCGACTAGTGGTCCAGCG	0	0	3	764	1696	3319	0	0	0	0	0	3	0
287	GCCCGAAGCCCATACGTCGCGGTCATTTTTCCGCGCGTATATCTATCGTTACGTTGATCC	0	0	3	0	0	0	0	0	0	0	0	0	0
288	GCCCGAACGCGTTAAGAGGTGGTGACTCGGGGCCGGTTAGTAACAGCATACCAGGTGGAC	0	0	3	0	0	0	0	0	0	0	0	0	0
289	GCCCACGCGCCGCTGCCTCCTGGCTGTCCCAGAGTATTGGTACACGTTCAGGTGCGACGT	0	0	3	0	0	0	0	0	0	0	0	0	0
290	GCCCACACGTCTCCGTGGGCACCGTATAGCTGTACCGGGAGGCTTGTCGGCACAATCGGT	0	0	3	0	0	0	0	0	0	0	0	0	0
291	GCCATGGGATGGCTCGTTCGGGTGCAATCCGTACATCCGGGTTACAGTTCCGGTTGTAAT	0	0	3	0	0	0	0	0	0	0	0	0	0
292	GCCACGGCAGTCCGAACTCTTGGGCGGAAACTTAGCGACCTGTCGGGAGCTGCTACAAGC	0	0	3	0	0	0	0	0	0	0	0	0	0
293	GCCAAGTTACTGACCGGTTCCGGCTCATTCTTTCTGTCCCAACTACCCAATGAGTACGCG	0	0	3	0	0	0	0	0	0	0	0	0	0
294	GCCAAGATCCTCCTCTTCATTGCAGTGAAACGCGGCCGCATCCGGACCATCCGACCGGTG	0	0	3	0	0	0	0	0	0	0	0	0	0
295	GCATTAGCTACCTACGGTGTCACGCAGGGTTGGTCTACGTGGCTGCTAAATGGTGCTGTT	0	0	3	0	0	0	0	0	0	0	0	0	0
296	GCATCTCCCAATGCGCCTCCGTAAGCCTTAGTCGGTCTTACAAGTCTTTAGTGAGCGGTT	0	0	3	0	0	0	0	0	0	0	0	0	0
297	GCATCGCCTGGTCCCACTGTTCGTTCGTGGATTTCAGCCCTGCGCCGCCGATTGGTCGGA	0	0	3	0	0	0	0	0	0	0	0	0	0
298	GCATAACTGGTACACTCCATGCGCTACTAAAAAGGCGCAAGATGTACGGTAGAGCAAGCG	0	0	3	0	0	0	0	0	0	0	0	0	0
299	GCATAACCCATGGCGCGCCCAACCACTCCCAGTACGCCTGAGAAGACTCTCGGTCCGGGG	0	0	3	0	0	0	0	0	0	0	0	0	0
300	GCAGTCGAGATCGGCGATACTTAAGCGTAGATACATTCGTTGCTCATCACATGTGGAGAG	0	0	3	0	0	0	0	0	0	0	0	0	0
Sorting	column R4_VEGFA
rank	read	R0	R0_II	R4_PDGFA	R8_PDGFA	R9_PDGFA	R10_PDGFA	R4_VEGFA	R8_VEGFA	R9_VEGFA	R10_VEGFA	R4_IL6	R9_IL6	R10_IL6
0	total-multiplicities	2978505	2537589	3599183	2268017	4288407	1452592	2638457	3201489	3225969	1624581	3662278	1561906	593067
1	TAGCCCACTGCATAGAGGTAGCCACGTATGTGGGTGTTACCCATTCGTAGCTACCGGTGA	10	22	19	26	37	42	223	2557174	1876785	513147	19	499	79
2	AAAGCCCACTGCATAGAGGCCGCTCAACATGCGAGCCGGTGTACTTCAACAGGTATCCT	3	6	5	5	11	17	10	83624	512086	797619	6	74	24
3	GCTGTGGCACACAGGGGGCCCGCAGGTTTTGCAGCGGGGACGATTACTTTTTCGTGCAG	7	0	43	470347	517312	50611	5	8	19	20	4	169	31
4	GCCCCCGTGTCGTGCTCTTATCTGCTGGTCTCTGATGTTTCGCGACTGTCTGTTACCGAG	0	0	0	0	0	0	4	0	0	0	0	0	0
5	GAGCTTCACGTGCGGAGGAGCTCCTACTAAGTTGTGTGATGTTACGCGTTGTCAGACCGG	0	0	0	0	0	0	4	0	0	0	0	0	0
6	CTCAACTGCTCTGCGTTCGGGCCCAGGTCTGATACTCTGCGGCGCCATTAGTCGTGTCTC	0	0	0	0	0	0	4	0	0	0	0	0	0
7	CGGCTCGTAACCGCCACAGATCCTCCTACAGCGTCCGTCGGACAGCTCGTCTTCCCCCGA	0	0	0	0	0	0	4	0	0	0	0	0	0
8	CCCCGTGTCTCCACGTACTTCTTGCCTGCCTCAAGATTCCGCGAAGTCCCCTCTCGAGTT	0	0	0	0	0	0	4	0	0	0	0	0	0
9	CAACGAAGAGCCGCTCCATCTTTAGCTAAGTGTAGCGCTAGTCTACGCCTGTTGCACATG	0	0	0	0	0	0	4	0	0	0	0	0	0
10	AAGGACCCGTCGCAGGCTTCTATCAATCGGCAAGTGCGCCAGGTGAGACTCTGCCTTTGC	0	0	0	0	0	0	4	0	0	0	0	0	0
11	TCGCGGTGGGCCGGATTTGGACTGATTGTTGTTCTCCCAATCAACTATCGCCGATTGGC	0	0	0	0	0	0	4	0	0	0	0	0	0
12	CCGATCGACCGGCCTGCCCTTTTGCCTAATGCGTATGCGCCACCATTCTGTACGCTAA	0	0	0	0	0	0	4	0	0	0	0	0	0
13 CC	GCACCCGCTGCGCAGGCTTAGGGCGTCAACCACCGGGTGAACCCCTCTTCGGGACGGACT	0	0	0	0	0	0	3	0	0	0	0	0	0
14 T	CCCAGACCGGGGGACACGCCTTGTGGTGCCATGTAACACCACCGCTTCGTATCGTTTTAC	0	0	0	0	0	0	3	0	0	0	0	0	0
15 G	AACGAGATGAGTCTACACCGACTGGCCACAGGCGTTATCGAAGAGTGCTAGCCGCCGCGA	0	0	0	0	0	0	3	0	0	0	0	0	0
16 C	CGTCTGGCCGCTAGTCACGCGTCCCCGTCCGCCCGAGCGTTATTTGTGACGTTGTCGTGG	0	0	0	0	0	0	3	0	0	0	0	0	0
17 C	CGCTTAATATCCGCTATCGTTAACGGAGGAGGATGGTCGGCTTTATTACAGACCCGACCG	0	0	0	0	0	0	3	0	0	0	0	0	0
18 C	CCTGCCGCCTAGTTCACGGTCTGCCCCGTGTCTGTCACCTGCGCTCGACAACATCCACCT	0	0	0	0	0	0	3	0	0	0	0	0	0
19 A	CCAACTCCGCTAGAGCAGTTATGACCATGAACTTTTCTCCGGTCCCGCCGCTTATATGCT	0	0	0	0	0	0	3	0	0	0	0	0	0
20	TTTCTACGTCCAAATCCTGCGCTGTTGGAGGCCCGACGCAGAGGAGCTGCCGGTCACGTT	0	0	0	0	0	0	3	0	0	0	0	0	0
21	TTGACTCTCATCCGTCTACAGGTTTGTTCACGTTCCCGAGGACCTTTGTGGGTCTCTATC	0	0	0	0	0	0	3	0	0	0	0	0	0
22	TTCCCTCCCACGCATGTGTTTGCTCCGTACCTTATTCGACAGGGTTTGTCGCGGTCTGGA	0	0	0	0	0	0	3	0	0	0	0	0	0
23	TTCACTCTGGGCACTGTAACTGGATTAATCCGGGGAGGAAGAACTCGCGCTGGCGCTGCT	0	0	0	0	0	0	3	0	0	0	0	0	0
24	TTCACCTCCGTTACAATTCCGTCCGGCAGTGTATAACTAGCGAGCTGCAACAGTGGGTGC	0	0	0	0	0	0	3	0	0	0	0	0	0
25	TTCACCCGCCCGCGTTATTGTTATCATAGGCATCGGCAACCCGTTTCGTGTAGCCGAGCA	0	0	0	0	0	0	3	0	0	0	0	0	0
26	TGTGCGTAGCCTTGGCCGTGGCCGGGTTTATGTTGCTTGCGGGGACAGCTTACTTTCATG	0	0	0	0	0	0	3	0	0	0	0	0	0
27	TGTAGCTGCTTATGCCAGCCGAGTTGATTCGCAAGCATACCCCGCGTAAAAACCGGGTTT	0	0	0	0	0	0	3	0	0	0	0	0	0
28	TGGGTTTGTGGTCCCTGGGCCCCCGCTTTAACGTTCAACGTTATTGTTTACTAAATCTCT	0	0	0	0	0	0	3	0	0	0	0	0	0
29	TGGCACCCATCAACGTGAGTAATATCGCCCATTCAAGGGCGGTCCCCGGACAGTCTGCGT	0	0	0	0	0	0	3	0	0	0	0	0	0
30	TGCTGCACACAAGTGTCATGAGACAGCCTTCCGTTATTCGCACAGGTTGCGAGCGGCCAT	0	0	0	0	0	0	3	0	0	0	0	0	0
31	TGCTAAGACGCGCAGGGCATTTCGATCTACTACCTCAACTCGTCTTAACCGCTGTTCTGC	0	0	0	0	0	0	3	0	0	0	0	0	0
32	TGCCGGCCGACTGTACGAATAAGCGACTTCAAAACGGGGTTGATTCCTGGGCTAAGGCGA	0	0	0	0	0	0	3	0	0	0	0	0	0
33	TGCCCTGTCGCCAACTGCTGCACTCCCCAATCTTCGATCTTGCTCGCGTTTCTCTATGGG	0	0	0	0	0	0	3	0	0	0	0	0	0
34	TGCCCCCGCAGACCTCGAGTCACCTCGCTCTACTCGCCCGCTGCAACGTGACAGGCGGCT	0	0	0	0	0	0	3	0	0	0	0	0	0
35	TGCCAAGCCAACGGCCGAGCGCTAGCCGCTTTGGGCATCCCGCTACTCATCACCGGGTGT	0	0	0	0	0	0	3	0	0	0	0	0	0
36	TGCAGCTCTAGAATGTGGGGAGTCGCGGCTTTGATGCGCTTAGCTATGGCCCCTCCGCGT	0	0	0	0	0	0	3	0	0	0	0	0	0
37	TGATCGCCCCATGTACTCCCCACAGTGTAATCTACCTCTCTACTTTCGTGCGCGATAACT	0	0	0	0	0	0	3	0	0	0	0	0	0
38	TGACCCCGGTTCCCTAGCAGTGTCACCACGCGTTCAGTTCATACGCCCAGCCCGGTTTTG	0	0	0	0	0	0	3	0	0	0	0	0	0
39	TCTTACGTGATGCGAGGTCCGTCCGCTAAGTACTCGCAGGAATCATTTATCCGGAGGTGT	0	0	0	0	0	0	3	0	0	0	0	0	0
40	TCGTCAGCCTAATCCACACATTAATTGCGCCTGTCCACCGACGATTTGGTCGGTAAGCTC	0	0	0	0	0	0	3	0	0	0	0	0	0
41	TCGTAGCATGCCCTTGCCTGTCTTACATCCTCGTGGGCCCTTCCTGCTGCTCCTTAGAGT	0	0	0	0	0	0	3	0	0	0	0	0	0
42	TCGCGAGACCCATCATCGATCGGAGCCCTCCTTGCCGTGAATTGCCACCATCCACGTGCT	0	0	0	0	0	0	3	0	0	0	0	0	0
43	TCGCACTGCGCACAGAACTGCGCTTGTCGCTGATCTTCGATCGTGAGGCCCTCGTACACT	0	0	0	0	0	0	3	0	0	0	0	0	0
44	TCGCACGGTACAGGCTCAAAAACTTCGTAAGTTGATTTTTCAGTTGCCTTGCCACAGGCT	0	0	0	0	0	0	3	0	0	0	0	0	0
45	TCGATGCCGCCGGGCGCGACTACAACCCCTGCCGGACGCGAGACAGACTCGGATCAGCAG	0	0	0	0	0	0	3	0	0	0	0	0	0
46	TCCTGGCCATCCAAACGTAGCGCGCCCTCCTAAACTGGAGGTGCACGGGCCGTGCTGTTA	0	0	0	0	0	0	3	0	0	0	0	0	0
47	TCCTCCTGGCTACACGATGAAGTGTTTGTTCGCATCCTCCTTCTGTCTGAAAATCGGTGA	0	0	0	0	0	0	3	0	0	0	0	0	0
48	TCCGGTCCGATGCCGTTATAGTCTCCGACGTGCCAGTTTGCCTTCGCCGACGCCGGCCGC	0	0	0	0	0	0	3	0	0	0	0	0	0
49	TCCGCTCGAGATCACGGTCCAGGCTGTGCCGTATGTGCCCCGATCTAGATCCCTTGCCGT	0	0	0	0	0	0	3	0	0	0	0	0	0
50	TCCGCCAGGGAGGCCAGCCCGTAATGGTATCTGGGGTAGAAAGGGCGCAAGAGCACCCAA	0	0	0	0	0	0	3	0	0	0	0	0	0
51	TCCGCACATCTCTCATCAAAACCCAGAGTTCGTGAGGTGCGCACGCTACCGGCTATCCCT	0	0	0	0	0	0	3	0	0	0	0	0	0
52	TCCCGTTGAACTGCCTCGTATCCTTCCTCTCCCCGTCCCCTTCTCGTTGCAGACTGCTCT	0	0	0	0	0	0	3	0	0	0	0	0	0
53	TCCCGGCGACTCACTCGTCGACTTACACCAGGGCCAGCACTATTGCAGCGCGTCTTGTCG	0	0	0	0	0	0	3	0	0	0	0	0	0
54	TCCCCAGACCTGCTCACGTTCGCTGTGTGTTGTAAGCAACGGCATCGTACCTGTCAATCA	0	0	0	0	0	0	3	0	0	0	0	0	0
55	TCCCCACTATGATGGTCTCGATGCTGCTTAGCCGTCACCAGACACTCGCCACCGCCGCGT	0	0	0	0	0	0	3	0	0	0	0	0	0
56	TCCCAGTGCGCCCGCACGCTGGTTTTGTACCGGCAGCCCCGTCTTCGGCACGCGCTCAGG	0	0	0	0	0	0	3	0	0	0	0	0	0
57	TCCAGATTGCATGCAAGCTTCCGAGGGATTGACGACCACTGTACCGCGGGGTTATCGTTG	0	0	0	0	0	0	3	0	0	0	0	0	0
58	TCCACTGTGCCCACGCCGGGGCTTCCCTGCCGCTGCTTTCATCACTCCGCTAACTTGTAT	0	0	0	0	0	0	3	0	0	0	0	0	0
59	TCACGGCATTACACCGCGCGTCCGGACCAATGTAATGTACCCAAGTAGTTGCTCGTTGCT	0	0	0	0	0	0	3	0	0	0	0	0	0
60	TCACGCGGCTCCCGAAGCAGGGTTCGATAGTTGCCCTTCGATCGGTTTAGACTTTCCACT	0	0	0	0	0	0	3	0	0	0	0	0	0
61	TCACGCGGCTATGACTTAGTTGCCCCCCAGACCCCACGCGCCATACCAGTTTCATCCGCG	0	0	0	0	0	0	3	0	0	0	0	0	0
62	TCACCCGGCTACGAAGAGCAGCATACCTGCCTCGGTGTGCGACGTATCGCTTCCTCTGAA	0	0	0	0	0	0	3	0	0	0	0	0	0
63	TCAAGCCAGGCTGACATATAATCCTCTCACCGACGAGTTCGAGTTGCGATGGCTCGACCG	0	0	0	0	0	0	3	0	0	0	0	0	0
64	TATGCCTGTGCCCCACCGGCTAATTGCCGTTCCTAGCGACGTGCGGATCCGTTCGTACAC	0	0	0	0	0	0	3	0	0	0	0	0	0
65	TATCCGCGCGATGCCTACGTCAGCTACGTTCTCTCTTGCTATATCCTAACTTTTTGCGGA	0	0	0	0	0	0	3	0	0	0	0	0	0
66	TATCAGCTGAGTCCGGGACTCCCCAAATTCCTGACGAAGTGCTGGACAGCGCTCCTCTTC	0	0	0	0	0	0	3	0	0	0	0	0	0
67	TATAGCGCGTTAAGCCGTTTCGTTCTGCGCGCTGTTCGCCTGTTTACTGTTGACCTCCGC	0	0	0	0	0	0	3	0	0	0	0	0	0
68	TAGCCGAGAAAGGACTGGCCCCAGGAGGCGTTGCAGGGGTCATGCTCTTGCGGCGCAGAG	0	0	0	0	0	0	3	0	0	0	0	0	0
69	TACGCCACTATACAGTTAAGACCGCAACCCGTCACGAACGCACGACCTCAGTGCCTAAGA	0	0	0	0	0	0	3	0	0	0	0	0	0
70	TACGCACGTGCAATATCCTCTTTCGAGTGACCGTCCGAAGCAGCGCCGCTGTTTGCCACC	0	0	0	0	0	0	3	0	0	0	0	0	0
71	TACCTGTCCTTTGCAGTGATCGTCACAAATCCTCTTTGCGGCGTCCTGTGTCTCGCGATT	0	0	0	0	0	0	3	0	0	0	0	0	0
72	TAAACCCGGGACCCCGATACTTCCCGTAGTGGACTACGCTTCCCCGGACGGCACCACGAA	0	0	0	0	0	0	3	0	0	0	0	0	0
73	GTTGTCCATAGTCAGACGCAAGAAGTTTTACCGGCCTTGTTTACATGGGATGCTCACCCA	0	0	0	0	0	0	3	0	0	0	0	0	0
74	GTTCGAGCGGACCTGATCGACTTTAGCGGTGCAGCTCACGCACGTGCGCTTCTCGCAACG	0	0	0	0	0	0	3	0	0	0	0	0	0
75	GTGTCACATCTACGTCCCTGTGCATGCCCACGCGCTAGCTTCCTCCGGAGTACGCTCGAG	0	0	0	0	0	0	3	0	0	0	0	0	0
76	GTGGCGTATCCAGCACGCATCCAAGTTGCGCCGCCCATCCGCCTTCGACGTTCATTCGCA	0	0	0	0	0	0	3	0	0	0	0	0	0
77	GTGGCGACAGTTGTCACCTTGCTGGATATCCAATTGTCCAGCCCCGTCTTAGTGCGGCCG	0	0	0	0	0	0	3	0	0	0	0	0	0
78	GTGGCCTCGTATCCTCTCCTAGAGTAGCGTGGCCTCTCTCCATTTGGTACCGCCCATCAT	0	0	0	0	0	0	3	0	0	0	0	0	0
79	GTGGCCGCGCTTTTCGTTGCACACTCACCAAGGCGCATATGGCAACCTCCGCTCTGTACC	0	0	0	0	0	0	3	0	0	0	0	0	0
80	GTGCGTCCCCACACATATGGTCGCCCCGTTGCCGTCTAACCGCTGTCTGCTCCCGGCCCT	0	0	0	0	0	0	3	0	0	0	0	0	0
81	GTGCCGTCGTCTGGGCTATATGTTACATCGTAGTGAGTCCCCAGGCTTAGCGTTTCGTTA	0	0	0	0	0	0	3	0	0	0	0	0	0
82	GTGCCGCATTACTCTTTCCTACGACGCGATCCCGGTCACGAATATTTCACGCCCCCATTA	0	0	0	0	0	0	3	0	0	0	0	0	0
83	GTGCACTGTGCTCGTACGACGTCTTCGAATTGACGGTAGCTTCCGTTGTCCTGCCTCCGT	0	0	0	0	0	0	3	0	0	0	0	0	0
84	GTCTGCTCCATTAGTGTGTGACCCCATGTGCTTGACCCGCCGGTCATCGGAAGACTCTAT	0	0	0	0	0	0	3	0	0	0	0	0	0
85	GTCTGATCGTACAAGGACACCACATGTACCGTAACCCCGCGCCTAGGATATCTCGAGCAA	0	0	0	0	0	0	3	0	0	0	0	0	0
86	GTCGTGACCGCTTTCGTGCTTGGACCCTTCGGGATCAACCCCACCTGTTCATGGCCAGTT	0	0	0	0	0	0	3	0	0	0	0	0	0
87	GTCGGTCGGGTCAACGCAGTGTTATCCCGCCCTCCTCTTACCTATCGATGATGTCCGTTC	0	0	0	0	0	0	3	0	0	0	0	0	0
88	GTCGCCGCAATTCCGCTACTGAACCAACTGCGCAGAGCAGATATCCATGCCATGCTTGAA	0	0	0	0	0	0	3	0	0	0	0	0	0
89	GTCGCACCGCCGGGACGGCCAGACTATAGGCTTAGAATGGTGCCCTGCGAACTGGTCAGC	0	0	0	0	0	0	3	0	0	0	0	0	0
90	GTCCCGGCCCAGCTCGGTGTACGACGGGACTATCGCCTCTATCATCCCCTATGCAGCTTA	0	0	0	0	0	0	3	0	0	0	0	0	0
91	GTCACTTGGCGTTTGGCCTTACCTAGTGACCGGGCCGGTCCGCGTCGTTGGCCCGGCTCC	0	0	0	0	0	0	3	0	0	0	0	0	0
92	GTCACTCAAGCGCTTCGATGCGCCGGCGTCCCGGAGGGGAGATTTGGGAGACTTCGCAGG	0	0	0	0	0	0	3	0	0	0	0	0	0
93	GTAGGCGCAAGGTCGCAACAAATTAAAGTGCATCTTAGCGGATAAACAACCTCGGAAGTC	0	0	0	0	0	0	3	0	0	0	0	0	0
94	GTAGCGGTAGCCCGCCCCGATCTGCACCTGGTCTAGCGTTTGTCCACTTGGGGGCCCATG	0	0	0	0	0	0	3	0	0	0	0	0	0
95	GTAGCCAAAGTCGCCGCGAGTCATCATGGATATTACGGACCAGTGGTCTTACGCTCAGTT	0	0	0	0	0	0	3	0	0	0	0	0	0
96	GGTCCTGCTGCGGACCATCCCTCTGGGCGCCAAGAGTGTTGGGTAAGTAGTTCAGGCGAC	0	0	0	0	0	0	3	0	0	0	0	0	0
97	GGTAGGATCAGGCGTCGGCCGCCTCCGTATCGGGTCCTCAGGGTGTTAAAGCACTATCGC	0	0	0	0	0	0	3	0	0	0	0	0	0
98	GGGTTCGCTTTGTGCTCCTCTCCAGCTTACCTCCCCGTCAACTACAGTTCGCGCCGTACC	0	0	0	0	0	0	3	0	0	0	0	0	0
99	GGGTGGGCGGTGTCTCCTTTATACAGGTGCGCCGCAATAGCTCGAACGGAGGTTATAGGG	0	0	0	0	0	0	3	0	0	0	0	0	0
100	GGGCGTTCATCGCCGCTCACCCTTCGCCAAAAGGGGATACTCCGAGATGCAGCTTATCGG	0	0	0	0	0	0	3	0	0	0	0	0	0
101	GGGCGGGCGTGTAGCCTCTTACCCTTGGTCATGAGGTCCGGACTGGCAGCTTGTTTCCAG	0	0	0	0	0	0	3	0	0	0	0	0	0
102	GGGCAGTCCCTAAACCTGCGCATTGCTGAACCTCCGACCGCCTAGTTCACGTTGGTGCCG	0	0	0	0	0	0	3	0	0	0	0	0	0
103	GGGCAGGTCTGGCGTCAGGGTATAGGCGCTACGATGCTATTGGGGCTCCCTTGTAATCCG	0	0	0	0	0	0	3	0	0	0	0	0	0
104	GGGCACTATCAACACGGGCAGATATCAAGTCATACTGCCGAATCGATCCAGCGTCATCCT	0	0	0	0	0	0	3	0	0	0	0	0	0
105	GGGCACCATCCTCTACGTTTGAATTTCTAGTCTCCATATTTTGAGTACCGCCGATACCCG	0	0	0	0	0	0	3	0	0	0	0	0	0
106	GGGCAAACCGGCTACTGGCCTGGGAGTCGTAGCCTAGCCATCTCCTTCATGGATCGGTTG	0	0	0	0	0	0	3	0	0	0	0	0	0
107	GGGATTCCCAGCTGCCGGTAACGCTGGGCGCTCCCCGCACGTAGTTCAGAGGCGAGCTTA	0	0	0	0	0	0	3	0	0	0	0	0	0
108	GGGAGCTACGATGCCGTGTAAATCCTAGTCTCCCCCGCCAATACATCTGTCAGCGCTCGA	0	0	0	0	0	0	3	0	0	0	0	0	0
109	GGCTGCCGGTCTGCCCCCATTTCCATCCTCCTATTATGCGGTCTTGCTACTTGCCGCCTC	0	0	0	0	0	0	3	0	0	0	0	0	0
110	GGCTACGCCCCCTACAGTGACAACAGTTGCGATCTTAGCACCTATACTACTGTTTCGTGA	0	0	0	0	0	0	3	0	0	0	0	0	0
111	GGCGTCCAATCACCAGCTAACTAGTCGGTAGTCGGCTCTACCCTTGCTCGTGCCAGAAGT	0	0	0	0	0	0	3	0	0	0	0	0	0
112	GGCGCCACTCAATCCCACCGGTGACCTTAATTGGCATAGGGGACCTACAATTCCTGGCTT	0	0	0	0	0	0	3	0	0	0	0	0	0
113	GGCCTATTGGGGACGGGGGTTCTAGCATGGCATCTGTGTGCCACAGCCGTCGGGGGGTTG	0	0	0	0	0	0	3	0	0	0	0	0	0
114	GGCCAGCGTTGCGCAGGTAGCACGTGAACGACGATGGCCGCTTCAACGCCCAGGGGACGG	0	0	0	0	0	0	3	0	0	0	0	0	0
115	GGCATACCTTCATCCTTCTTCTCGACGCGAACGCGCGGTAGGCCACTTGTACTTGCTACT	0	0	0	0	0	0	3	0	0	0	0	0	0
116	GGATCCATTTCGCACGGCCACCCCCGATGATCCAGTCGAACCACCGTCCACATAACGCCG	0	0	0	0	0	0	3	0	0	0	0	0	0
117	GGACGTGACCCCCGGCACATCTAGTCCATCGCGACGCCAACCTGGTTTAAGGGCGCCAAC	0	0	0	0	0	0	3	0	0	0	0	0	0
118	GGACCTATCCGTCGATAAAATTTCTCGACCTGAGCCTGCAGAGATCATGTCTTCGGGGCG	0	0	0	0	0	0	3	0	0	0	0	0	0
119	GGACCGCGGGGCACTCGCCAATACTCTCGTTTGATGTTGCCCACGGCGCTGGTCTGCCCC	0	0	0	0	0	0	3	0	0	0	0	0	0
120	GGACCAACTTGCAGGTCCCTTTGTACCAGCCCTTTCCGGGATTTTGGGCCCTCACGGAGT	0	0	0	0	0	0	3	0	0	0	0	0	0
121	GCTGTGTACTCGTCGCGGTAGTTCAGCTAAATAGCAGTGATAGCTCAGCCGGTTACTGTC	0	0	0	0	0	0	3	0	0	0	0	0	0
122	GCTGCTTCTGGCATTATCTACTGGACTAACGTGAGTCACTCGCCTGGACGCAGTGTAGCA	0	0	0	0	0	0	3	0	0	0	0	0	0
123	GCTCGACTTATCCTACAGGATCTTTACAAGCATTCTTGGTTTGTTTCCTACCGGGTCAGG	0	0	0	0	0	0	3	0	0	0	0	0	0
124	GCTCCTGCGAAGCGTGGATAGTACCGCCACATGTTATGTATCCCATGCAGGGCATCGCTT	0	0	0	0	0	0	3	0	0	0	0	0	0
125	GCTCATCGTGCCAGCAGCTGCCTTACATCTCACAGGAGCTCGCTGTGCCTGGGCCGTCTG	0	0	0	0	0	0	3	0	0	0	0	0	0
126	GCGTGCCTTGTCGAGCTGTGGCCTCTCAGATCTGTATGTAGATTGTTCATGGAACGGTGT	0	0	0	0	0	0	3	0	0	0	0	0	0
127	GCGGGGCTCCATCACCCGGGGGACGACGCCGATGGGCGAAGTCTGAGCGAGTTCCACGAT	0	0	0	0	0	0	3	0	0	0	0	0	0
128	GCGGGCCGTGGATGTTGCGCTCGCTCTCCCCTGTGCTTGAGGTCGGCCCTGAGTTACCTG	0	0	0	0	0	0	3	0	0	0	0	0	0
129	GCGGCTGACGACAAGACCTTGGGCGAATCGCTTCAAGGCGCCCGCAGTTAAGTCCCGCGT	0	0	0	0	0	0	3	0	0	0	0	0	0
130	GCGGCACTGCTTTGATATTGGCCTTAGTCGTGGGGATAATGAATGAGATCTAGTTCACCC	0	0	0	0	0	0	3	0	0	0	0	0	0
131	GCGCTGTTCCACCACCCGGGCCCCGAGTACATCACGACTCCGTGTGCTACCCTTCCTCGG	0	0	0	0	0	0	3	0	0	0	0	0	0
132	GCGCTACACGTAACCCTCGTTCCGGCGTACATCGCACCCCGAGTCCATTTATATCTTGGC	0	0	0	0	0	0	3	0	0	0	0	0	0
133	GCGCGTTGACCCACACACGGTTACGACCCCACCCAGCCACCTTCTGCTCAGTCGATTGTG	0	0	0	0	0	0	3	0	0	0	0	0	0
134	GCGCGACCGCTTGTCGTGGGGGTATCCCCCAGATTAAGAGGCTCGCACTGACCTCTCCCA	0	0	0	0	0	0	3	0	0	0	0	0	0
135	GCGCCGTCCTCTTTGTCTGACCTGTCAGCCTGTTAATCTCTTGTCGGCCCCATTCTGCGT	0	0	0	0	0	0	3	0	0	0	0	0	0
136	GCGCCGAGTCTACGATTCCGGCCCCTGCTATACAGCTCGATCCCGTTAGGCGTGCCTCCC	0	0	0	0	0	0	3	0	0	0	0	0	0
137	GCGCCCTTCACGGCACGTGGTTACATCTCAGTGCGTCAGTTGCAGACCGGATCTCTCTTC	0	0	0	0	0	0	3	0	0	0	0	0	0
138	GCGCCCTGTTTTAGGTGAGGCATTCCACTTTTCACGATCGCATTCCCGCCCAGCGCTCTA	0	0	0	0	0	0	3	0	0	0	0	0	0
139	GCGCCCGCTGAGTTCAGTGGGGGGGCCACGAAACCTATCTTTGAGGGGGACGCGAGTGTC	0	0	12	91066	160298	45059	3	0	9	8	2	31	8
140	GCGCACCTTCCTTTCGGCCCAAAATTCTCGAGAGGCGGTTCACACACTTAACTCAGGTAG	0	0	0	0	0	0	3	0	0	0	0	0	0
141	GCGCAATTCGCTCAGCTGATGGGCCGTCACCCCATACTTCCGCGCGAGTATCCGGATGCA	0	0	0	0	0	0	3	0	0	0	0	0	0
142	GCGAGCTCATTGACGCCGCCGCCTGTCGGACTCAACAGCGCTTCCAATCGCCGAGCTTTG	0	0	0	0	0	0	3	0	0	0	0	0	0
143	GCGACACATCGCCTGCCCGACAGGCCTTGGAGCCGCGTGCTTCATGCAGGCTTTGCTTCG	0	0	0	0	0	0	3	0	0	0	0	0	0
144	GCGAACTAACCCGGACGGCCCCATCATGCGAGCGCGGACACGAACACCAGCCGGTCCCGA	0	0	0	0	0	0	3	0	0	0	0	0	0
145	GCCTTGAGGAACCCGATGGACTTCGCAACGAAAGTTTCGTGACGTTGGCTCCACTTCGCC	0	0	0	0	0	0	3	0	0	0	0	0	0
146	GCCTGTGCTGCCCTCCTTAGCTCCCAGAATACTTTGTCCTGCAGCCTGCGGTTGTTCATG	0	0	0	0	0	0	3	0	0	0	0	0	0
147	GCCTGTCAAACGGGAAAGGATGGTGCACTCCTTCGTCTTCATTCTTCGGGCATCATCGGG	0	0	0	0	0	0	3	0	0	0	0	0	0
148	GCCTGGCCGTGCAATTCCATATTCATCCGCTTCGTCACGACCAAGTATATTACACTCGCG	0	0	0	0	0	0	3	0	0	0	0	0	0
149	GCCTCTAACCGTTCACGGGCCTCCTCGATCGCACCTCGGAACACCCCCCTTGCACCGGTT	0	0	0	0	0	0	3	0	0	0	0	0	0
150	GCCTCGCTTTCTACAGACTGGGCTATACCTTATTGCTACCGCGCAGTAGCCGTGTACTCG	0	0	0	0	0	0	3	0	0	0	0	0	0
151	GCCTCCCCGAGTCAAGCCCGAAGTTCCCCTGCAGCATACTTGAACTAGCGCCGCTTATGT	0	0	0	0	0	0	3	0	0	0	0	0	0
152	GCCTAGACTTCGCCCGTGTTCCATCGGCCAAATTATCGGCCTCCCGTCCAACTCGGTTCA	0	0	0	0	0	0	3	0	0	0	0	0	0
153	GCCGTTACATCAGTCATGTCCGCAGTGCACTTCCGGCCCAAAAAGGGTTGGTCCGCGGCT	0	0	0	0	0	0	3	0	0	0	0	0	0
154	GCCGTCTCACATCATATTGGGTCACGCGCTTGCGTCACTGTTCTTGGGCCGACCTAGAGA	0	0	0	0	0	0	3	0	0	0	0	0	0
155	GCCGTCAATGCGATTATCTAGGTTCTACCTCTGCCCAAAATCCTCGAAGTTACAGTTTCG	0	0	0	0	0	0	3	0	0	0	0	0	0
156	GCCGTCAAGAATTACTTGTCATAGTGTTTCCTGCAGCCTCGCTGGGTGGGAGGTTGCTCA	0	0	0	0	0	0	3	0	0	0	0	0	0
157	GCCGGCGATGCCCGGTTCAGCTTTTAAACAATCCCCAGTTCTGCTCATCGCTCTCTCTAC	0	0	0	0	0	0	3	0	0	0	0	0	0
158	GCCGCTTCGTACGAGGCGCACCTTTATGAGGTCTGTGTCTCAGTGTACTCCTGGTTTCCG	0	0	0	0	0	0	3	0	0	0	0	0	0
159	GCCGCCGTACCAGCCATCCTGGACCACGGCCCCTCTCTCGCAAGATTCAGGCACGCTTCC	0	0	0	0	0	0	3	0	0	0	0	0	0
160	GCCGCCCGGTCCCCCCGCAGGGCTTGCATCCGTTAGTAGCAACAAGCACCGTCTGCTGGC	0	0	0	0	0	0	3	0	0	0	0	0	0
161	GCCGCCCCCTGGCTGTGCAGTCTCTATACTTTAGGGCGTTTCTATCCGTTGCTTCAGTGT	0	0	0	0	0	0	3	0	0	0	0	0	0
162	GCCGCCCCCGATAGCGCCATCTCTACCTTCGTCTTGTAATTTGGAGGGAGCATTCGCCCC	0	0	0	0	0	0	3	0	0	0	0	0	0
163	GCCGACGCGCGTGAGGGACCGCCCTCTGTTACACAGACTCCCTACAATCTACCTGCGACC	0	0	0	0	0	0	3	0	0	0	0	0	0
164	GCCGACCTAAGCCTGTATAAAGCCCTCCCCTCTATTGCGCTTACTCCCATACCCCGCTAG	0	0	0	0	0	0	3	0	0	0	0	0	0
165	GCCCTTGAGCCTGTTGGAACGCGAAGTGTGTCCACATCCTACTCCATACTCTCGCTCCAC	0	0	0	0	0	0	3	0	0	0	0	0	0
166	GCCCTCTCGGATCTGTTCAGGGTGTTCGCCACGGGGATTAGGCCTTATCTCGTCGTGGTC	0	0	0	0	0	0	3	0	0	0	0	0	0
167	GCCCGTGCAATTCCTGACTTTTCCGAGTTTGCCCCCACGTCGCCTCCTACCACCTTTTGG	0	0	0	0	0	0	3	0	0	0	0	0	0
168	GCCCGCATCCTGACGGAGCGATCTCTGCGTAGAAAGGCTCGTACCGACCGTGCAGGTAGT	0	0	0	0	0	0	3	0	0	0	0	0	0
169	GCCCCCTCACATTGACACCCCGCGGGCCGCGACCTTAATCGTTGCCGTGCTGAGACCGGC	0	0	0	0	0	0	3	0	0	0	0	0	0
170	GCCCCCATGGATCCTTTAAGGGCTCTCACCTTACAGGTTAGGCTAGTCGACCAGGACGTC	0	0	0	0	0	0	3	0	0	0	0	0	0
171	GCCCCACTCTCTGACCTGAGGCATGTGTTCCCGTCAAGTATAATGCCCGTTGCACCGCGG	0	0	0	0	0	0	3	0	0	0	0	0	0
172	GCCCACCGCTCGGGGTCTCCGTTCCAACGCAGACTCATGCCGCAGCATGCCCGTTGCTCG	0	0	0	0	0	0	3	0	0	0	0	0	0
173	GCCCACACGCACTAGTAGATTAGATAGTTGCCACCGATGGGTATTCACCTACGCTCGTCA	0	0	0	0	0	0	3	0	0	0	0	0	0
174	GCCATTGCGAGTTCTCACAATACCAGTGGGCGCACTGCGACATCGCCTCAAGCCGGCAGG	0	0	0	0	0	0	3	0	0	0	0	0	0
175	GCCATTGCGAGATAGGTGCGTTTCGCGTGGCGGTCTGGCCGCCCTTCACCTTCAGATGGG	0	0	0	0	0	0	3	0	0	0	0	0	0
176	GCCAGGATAAAGTTCGTCAGCCCGACCGGTACGCGCTAATGGACCCATGTTTTTCTCTGC	0	0	0	0	0	0	3	0	0	0	0	0	0
177	GCCACAGCTGCGCTCGTCGAAACGAATCTCACACACCCAACGTTTGTGGTTCCCGCGACT	0	0	0	0	0	0	3	0	0	0	0	0	0
178	GCATTTCACGCACTTATGGGAGACCTACTACTTTGTCTATCGTAACCGACGCCCTCTCGA	0	0	0	0	0	0	3	0	0	0	0	0	0
179	GCATTAGCGACTACAATTCCGTATGTATCCTTCAGTACGGCGCAACCCGCGTCCTCGCGA	0	0	0	0	0	0	3	0	0	0	0	0	0
180	GCATGGTTGATGTCGTAGAATGTCGGGCCTTACCCCGATCGCTGTACAATGCTGGTCTGC	0	0	0	0	0	0	3	0	0	0	0	0	0
181	GCATGACCTCTCCCTCTGTCCCACATGTTTCCTTGCCTCTCGCGGGTTAGCGCGTATCGC	0	0	0	0	0	0	3	0	0	0	0	0	0
182	GCATCTTGCACCGCTCTGTCTGCAAAGTCGCTCTTAGACCACGGGCTCCGAGTTCGCGTT	0	0	0	0	0	0	3	0	0	0	0	0	0
183	GCATAAGGCAAGAACCGGGGTGTCACTTTGTTCTCGTGTGTTTTCGGCGGACCGTTTGCG	0	0	0	0	0	0	3	0	0	0	0	0	0
184	GCAGCCCAACCTACGCATCCCTCACTCTACGGTCAGCCTGGGGTCCCTGAGTTTCGGAAA	0	0	0	0	0	0	3	0	0	0	0	0	0
185	GCACTTCTCGTAGGCGGGCTTAACGTACTCAGGCGTCTTGCAATAGGTTGACTTTGCGCT	0	0	0	0	0	0	3	0	0	0	0	0	0
186	GCACTGTCGCGGGCGATCAGAGATTGGTCGTGACACCTAACCTTCAGGGATACTGTGCCG	0	0	0	0	0	0	3	0	0	0	0	0	0
187	GCACGCTGAGTACAAGGCATACACCCCAGGTTTCCTAGCTTCTGACGCTGGTCGGCCCGT	0	0	0	0	0	0	3	0	0	0	0	0	0
188	GCACCTGGGTCTTACTACTTTTATGAATGCCTTGTACCTCCGCACTTTCCCGGCCAACGT	0	0	0	0	0	0	3	0	0	0	0	0	0
189	GCACCGGAGCGCCCGCTCTGAATCTGTCTATTACGGGGGTTACTGGATGACCTCGCCGGA	0	0	0	0	0	0	3	0	0	0	0	0	0
190	GCACCACTAGACGTGGCATTTCCTTCCCTCGTGCGCTATATCCGCTAGCCCAGGCCTGCA	0	0	0	0	0	0	3	0	0	0	0	0	0
191	GCAACGCCCGCTCGTCTATCTTACCTGGGGATCTCGGTATAGGGAATCCTCACCTTTCGC	0	0	0	0	0	0	3	0	0	0	0	0	0
192	GATTTCAGCTTTCCTCATCATGCACGGAACAATTCAGTCCGCCCGGCCAGCCGGTGAATT	0	0	0	0	0	0	3	0	0	0	0	0	0
193	GATCTGGCTAAGGCTTAGGCGGTAGTTAGCACAGTTTAGTGCGGCGACCTCTTTTCTCTC	0	0	0	0	0	0	3	0	0	0	0	0	0
194	GATATCCGGCGGGTGTAAGCACGGCCTTACCGCACGATGTTCTGCGTTGCTCCCTTCGAG	0	0	0	0	0	0	3	0	0	0	0	0	0
195	GAGGCTACACCTCCGTCTTCGGCGTGTGCGCCCTCCGACACCCAGCTTCTCCGCACGTCG	0	0	0	0	0	0	3	0	0	0	0	0	0
196	GAGGAGCACGTCCTACCGACCCTGCTCTTGTAATGCTTCAACCACCAGACACGAGTAGCT	0	0	0	0	0	0	3	0	0	0	0	0	0
197	GAGCCCAAATACGCGCGTGTTTACCGACAGCCAAATCTGACTATCGTGCCCGCCTTCTGC	0	0	0	0	0	0	3	0	0	0	0	0	0
198	GAGCACCGATCGTGGCGAGCGGGATTGATGATAAGCCAGCAGCACCATAACTCTAACGAT	0	0	0	0	0	0	3	0	0	0	0	0	0
199	GACGCGGGTCGAAACTCGCCACGTTTAAATGGCGCACGCGCCCTGCTAATCAGAGAGAGC	0	0	0	0	0	0	3	0	0	0	0	0	0
200	GACGCGGGCATGTTGTTATACAACATGGTTGGATATCGCCCAGCCACTAATCTACCGGGT	0	0	0	0	0	0	3	0	0	0	0	0	0
201	GACGACAATCCACCGACTTCGTAATGACACTGCTTGACTCCTGGGCACCGCTTTGTCCGG	0	0	0	0	0	0	3	0	0	0	0	0	0
202	GACCTATCAGCGCCGGAAGCTGAATATGCGGCTAAACTTTCCAATGGCCTAGTTTTCACT	0	0	0	0	0	0	3	0	0	0	0	0	0
203	GACCCGCTTGAGTACCCCAACTATCACCCGCCCTGACCCCCCGTGGGACAATGCGGTCGA	0	0	0	0	0	0	3	0	0	0	0	0	0
204	GACCCAATCATCCGATACATCACTGCGAATACTGTTACGCCCCTGAAACCCTCTTGCGCT	0	0	0	0	0	0	3	0	0	0	0	0	0
205	GACAGCGCAACTTACCAGTCACGTCTCCTCAGCACATTTCTCTCGGCACGGTGTCCCCGC	0	0	0	0	0	0	3	0	0	0	0	0	0
206	GACACGCAGCCGGTCCTATTTCTGGAACAGTGCCCGGTACAACTAAGCGCGGGTCAAGCT	0	0	0	0	0	0	3	0	0	0	0	0	0
207	GACACCGGTCGAAGTCCTTATCATCCGTTCCCGGACTGGCAACTGTTACCTCCGGCGGGG	0	0	0	0	0	0	3	0	0	0	0	0	0
208	GACAAGCCGCTCCGACTACGAAGTTGGCTTTCACCTTGTACACCTTGGCTCCGCCTTCCC	0	0	0	0	0	0	3	0	0	0	0	0	0
209	GACAACATCCGTTCCCCGCCGCGTCAAGGCGATGTTTCCCTGCGACTCGACCCTGACTAC	0	0	0	0	0	0	3	0	0	0	0	0	0
210	GAATTTACGTGTCATGGAATTTAGGACGTACTGCCCTTGCACGACCCCTCTTGGGACCGA	0	0	0	0	0	0	3	0	0	0	0	0	0
211	GAACTAGTAGCGCTCGCCGGCGTCTACATCTTAAGGCTGCCCGGCTTTTTCGGTTCTTGC	0	0	0	0	0	0	3	0	0	0	0	0	0
212	GAACGGATTCACTATTGACGGGTGTCCCCAAATACGATAGCGCAGGTAGCTCACTCTCGC	0	0	0	0	0	0	3	0	0	0	0	0	0
213	GAAACGCCGCTGGGCTAACGGGGGGCCCACAGCGTGGGGACGGTGTTTTGATCTATTCTA	2	4	5	123758	474114	81162	3	4	26	12	5	44	14
214	CTTGTCGCCCCGGACAGGTTTTATTGCATTTAAGCACCTCCGCTCTCGATCCTCGCGGTT	0	0	0	0	0	0	3	0	0	0	0	0	0
215	CTTAACTTGCTGCAGCTAGTCGAGATATCCCCGCTATTGCACGCTATGGTTTCCTCGTGC	0	0	0	0	0	0	3	0	0	0	0	0	0
216	CTGTACATCAGCATCGACGTTCACCCAGGGCCCGCCGTTATCCCCTAGTCGTTGTGTATG	0	0	0	0	0	0	3	0	0	0	0	0	0
217	CTGGGGAGCATCAAGATATTTAACCATATCCACGGCTAATCTTTCAGCGATTCCTCTGAC	0	0	0	0	0	0	3	0	0	0	0	0	0
218	CTGGCACGGACCTGCATTTGCTAGCGTACTTCTTGATTCCCTGGTTATCGTTAATGGTAC	0	0	0	0	0	0	3	0	0	0	0	0	0
219	CTGCTGCAGCTTCACCGCCGTGACTATTCGATACTACCCCGTGTACCGGGTGTGCCCCCG	0	0	0	0	0	0	3	0	0	0	0	0	0
220	CTGCGTACTCCCCATCACTCGGGCTACGATCGTCCGGTCTCCGGCAACCATATCTACGCA	0	0	0	0	0	0	3	0	0	0	0	0	0
221	CTGCGGCAGCCTCTTATTGATCCTGCTAGTTTGGACTATCGACGTTAGGGTTCCGCTACT	0	0	0	0	0	0	3	0	0	0	0	0	0
222	CTGCGAAGTCATGGCCCAGGCGATTCATATAGATGATTATGACGGACTGTTACCTGGGTT	0	0	0	0	0	0	3	0	0	0	0	0	0
223	CTGCCAGTACATGGGCCGGACTCTTGCAATCTCAGCTCGCCGGAGGCACGGTGGTTCGCG	0	0	0	0	0	0	3	0	0	0	0	0	0
224	CTGCCACGCACTGGTCAGCTGATGCTGAACAACTCCGGCGGCCTACGGGCTTCTACTGCG	0	0	0	0	0	0	3	0	0	0	0	0	0
225	CTGACAGCCAGCCCGTGCGTGTACATTGAAGAGTGCAGCAATCCAACTGTGCTCGTCCCG	0	0	0	0	0	0	3	0	0	0	0	0	0
226	CTCTGCCTTGGGACGACAGAGGCCATACCTGCGATCCGCGTAATGTCCGGAGTCCGGGGT	0	0	0	0	0	0	3	0	0	0	0	0	0
227	CTCTCGCTGCCCCGTCTCACTCTACACAGCACGACTATTAGTCTCACCATGTCGTTGCGT	0	0	0	0	0	0	3	0	0	0	0	0	0
228	CTCGTTCGGCCACGGCGAAGGCCTCCGTGCGTTGGAGCCAATAGCGCTTCGACCTCGTAT	0	0	0	0	0	0	3	0	0	0	0	0	0
229	CTCGGCACGCGGGTTCTGCACAGACCCTCGGCTACAGCTGTCACCCTGTCCTGATTCTCT	0	0	0	0	0	0	3	0	0	0	0	0	0
230	CTCGCGGAACGTACTCAATTGTTGGGCTCCATGCTTCTCCATCGTGGGCGCTCCGTTCCG	0	0	0	0	0	0	3	0	0	0	0	0	0
231	CTCGACTCTAGGCGCCTGCGTAACGCAGCTGTCCGGGTGGCTATGACGCTCCCCCAGCGA	0	0	0	0	0	0	3	0	0	0	0	0	0
232	CTCGACATAGGCCTGTCTTTACTATTCCAAGCTCGGGCTCTCATTGCCCCACGGGGCGAC	0	0	0	0	0	0	3	0	0	0	0	0	0
233	CTCCTGGTGTCCACCGATCATACCCTGCGTGCGAATACTTTAATATGTCGGATTTCCTGC	0	0	0	0	0	0	3	0	0	0	0	0	0
234	CTCCGGTCCATGCAGGAACCCAACTCCGATGGGCCCTTCCTGCCGAGGCTTATGCCGCTG	0	0	0	0	0	0	3	0	0	0	0	0	0
235	CTCCGCTGGATCGATAGGAGCGCTATAGTGCTCATCGTGTTGTTGTCCTCTTTGCCATTC	0	0	0	0	0	0	3	0	0	0	0	0	0
236	CTCCGCGCAAGTCTCGGAATAGTCCTCTCCAACTTAGTGTGGTATTGTCCTACGGGTCCT	0	0	0	0	0	0	3	0	0	0	0	0	0
237	CTCCGCAGTTAACGCGTCACGTGTCTTCGCAATTAACGTTCGTGCCTTCAGATCTCACCC	0	0	0	0	0	0	3	0	0	0	0	0	0
238	CTCATCGCCACCATAACAGTTAACTCCCTGTGCTACAGCAACCATTTTACGACCTTCGCC	0	0	0	0	0	0	3	0	0	0	0	0	0
239	CTCAGCCCCTTCGCGATAACTTCATGCCCTGCGGCACGGTGAATCTATCCACCATCATCG	0	0	0	0	0	0	3	0	0	0	0	0	0
240	CTATCCGACAATCGAGACCGGTTCTCGTGAGCTCCAGATTATGTTTCCCAGTGTTGTCGT	0	0	0	0	0	0	3	0	0	0	0	0	0
241	CTACCCGAACTTCGGGCGCTATTTCCCCAGATTCTTAATCGCTTGGCCCAGTCTTCCTTG	0	0	0	0	0	0	3	0	0	0	0	0	0
242	CTACATCCCATCGGTGCACTTCCAACCCGAGGGCCGTCGTTCTCACAGTTCTGGGCCGCA	0	0	0	0	0	0	3	0	0	0	0	0	0
243	CGTGTAGCTCCGATGGCATAGGTGGGGACCCGTGTACGTAGCTAGTGAGCTGACCTCGCT	0	0	0	0	0	0	3	0	0	0	0	0	0
244	CGTGACTAGCTTGCACAGGGATATGGTCGCTATCTGTCTACTCCGTGAGTTGTACGAGGC	0	0	0	0	0	0	3	0	0	0	0	0	0
245	CGTCCGTTATCGACAGAACACACTCGAGGTTGTCTCCTATGAATATGACTTACCGTGCGC	0	0	0	0	0	0	3	0	0	0	0	0	0
246	CGTATTACCCCGACTATCGATCCGCCTCGGCGCAAATCATCTCGCTCACGTCGCGCTGGG	0	0	0	0	0	0	3	0	0	0	0	0	0
247	CGTAACCAAGTCTTGGGGTGACCTGGACTTTGGTAGTACTCCGCACGCGCTCTCCAGCCA	0	0	0	0	0	0	3	0	0	0	0	0	0
248	CGGTGCTTCCCTGCGTGTTTGGGTTCCTCGACCATTCCGCCCCTGTTAACGAGCTGCGCG	0	0	0	0	0	0	3	0	0	0	0	0	0
249	CGGGTTTTGTGCCCAGGTAAACAGGTCGCGGCTAATTGGTGTCTGAACTGCGACGAATTC	0	0	0	0	0	0	3	0	0	0	0	0	0
250	CGGGTGTTCTCCTCTTGCATTTCGGTGTAATTCCTGCTAGCCTACCTTTACCTGACCCAA	0	0	0	0	0	0	3	0	0	0	0	0	0
251	CGGGTGCTCGCCTCAGGTCCACGCCTAACGTTGATGATCTACGGCATGTGTCCGCCAGTT	0	0	0	0	0	0	3	0	0	0	0	0	0
252	CGGGCGCGGCCTAATCCTCTCGATTGCGCTCTCGGACATTGATCTTCCCATAGGCTTCGT	0	0	0	0	0	0	3	0	0	0	0	0	0
253	CGGGCCCCGCTTGCAAAACGAGGATTCCTGACACATAGTATTGTCGTGAGAGTCTCTCAT	0	0	0	0	0	0	3	0	0	0	0	0	0
254	CGGGCATCAGTCCAGCTTCTAGGCCAAGGTGACCTTGTACCGTGAAGCGTTTGGGTCTTC	0	0	0	0	0	0	3	0	0	0	0	0	0
255	CGGCTTTGCGGTAGGTTAGAAACGCTTAGCCGCGATTTTCCCCAGACCCTCCTGCGACCT	0	0	0	0	0	0	3	0	0	0	0	0	0
256	CGGCTCTAGCCTGCGATGCGCGTTCCTTCGCCTATTCGTCTGGCCTGGATATCGCTCGAC	0	0	0	0	0	0	3	0	0	0	0	0	0
257	CGGCGAGGTTTGCAGCACGCGCTATCGCATGTGGGCCCCGCAAGGTTCAGCTCTTACGTC	0	0	0	0	0	0	3	0	0	0	0	0	0
258	CGGCGACTGTTGCTACCGTTCGTTTCCTCTTATTGCGTGGGGCAGTTGGATCTTCAGTTC	0	0	0	0	0	0	3	0	0	0	0	0	0
259	CGGCCGCGGTGAACGCCGGTCCCGGGTATCTAGTTCTCTGAGAGTTTCCGAGCTCCTCGA	0	0	0	0	0	0	3	0	0	0	0	0	0
260	CGGCATTGGTCGCACTCACGGCCTTTGTGGCAGTGAGTGAGCAAACCCCAGCACAGACCG	0	0	0	0	0	0	3	0	0	0	0	0	0
261	CGGAGCACGATGTCCCCAAAGATGGGTCACGCATTCACTGTACCGCTGCACTACATGTAT	0	0	0	0	0	0	3	0	0	0	0	0	0
262	CGCTTTATGCAGCCCCTGACGTAGTTTACCTCCTAGTAGTCTCGGTGCCCGCCACCGCCT	0	0	0	0	0	0	3	0	0	0	0	0	0
263	CGCTGTATATCCCGGGACAACCGGACAACCGCTCTTTATTTCCCTACCACCGGCCGGGAG	0	0	0	0	0	0	3	0	0	0	0	0	0
264	CGCTGCTTTAGCCAGACATCTGTTTCCACGCTTGGCTCTAAAACTACCAGCACCGCGAGG	0	0	0	0	0	0	3	0	0	0	0	0	0
265	CGCTCTGGCACGCACTATAGTAGGACCGGAGTCTGCCCGCACTACGAGCCCCGGCATAGG	0	0	0	0	0	0	3	0	0	0	0	0	0
266	CGCTCTCCGCACGCGTTCATTGTATTTGCTATGCATCTTTGCTGCTACTGCCCGACAGCA	0	0	0	0	0	0	3	0	0	0	0	0	0
267	CGCTACGCCTGTGCTTCAGCTTCCTGTTGGATATTTCTTTAGGGTTCTCAGTCGCCATTG	0	0	0	0	0	0	3	0	0	0	0	0	0
268	CGCGTCCTCGCAATCGCCTGCGTCCTGTAGCGGCATAGTTTGTCCACGTGATGGACACAG	0	0	0	0	0	0	3	0	0	0	0	0	0
269	CGCGTCCCAGTACCAGGCGGTTACGCGCGCCGTCCCCGCGGACATTACCTCCTCCCGCGA	0	0	0	0	0	0	3	0	0	0	0	0	0
270	CGCGCCTCACTTCGTAGCGCAAACAGTACTGCCGAAGACCTCAGACTCGACTGGTAGGTG	0	0	0	0	0	0	3	0	0	0	0	0	0
271	CGCGCCGCAATCTTGCTGGTGCCCCGCTGTTGCGCACGCCCTCCCTGAGGTGACACGTGC	0	0	0	0	0	0	3	0	0	0	0	0	0
272	CGCGAGAGGGCTTATTGGTCGCATGGTGATATGCTTAGCGTCCTCGAGTTGGCTCCCCGG	0	0	0	0	0	0	3	0	0	0	0	0	0
273	CGCCTCTTCTCACCGTGTGAGACTCCACGTCTTGATTGCAGGGTGGTTGCTTCCCATGCG	0	0	15	38722	67083	98866	3	2	6	8	0	25	6
274	CGCCGGCTTTACAGCGGTCGCCGTGATACTCTGGCGTGCAACGACTATTTTGGTGCCCGT	0	0	0	0	0	0	3	0	0	0	0	0	0
275	CGCCGCCCCAGAGCTCCGACGACTCGACCCCTGTTGCCCAGGTAAGGCATATATCGGGCC	0	0	0	0	0	0	3	0	0	0	0	0	0
276	CGCCGAAGTCTTTTGCGGGCCTACTCGACTTCTCCTAACGCTACAACTCTGCCGCCGACT	0	0	0	0	0	0	3	0	0	0	0	0	0
277	CGCCCTCACCCACCGTCCCTCGTGTTCAGAATATCGCTATTAAGTAGCCATGCCGTCGTA	0	0	0	0	0	0	3	0	0	0	0	0	0
278	CGCCCGTGGCGACCTTGCATTAGCTCGGTCCGGGGCCCCCATGGCCACGTGATACCCAGT	0	0	0	0	0	0	3	0	0	0	0	0	0
279	CGCCCCATTGATACTCGGCGGTTGATCGCTTTGTATAGATTCGCGCTGCACATGCCGCTG	0	0	0	0	0	0	3	0	0	0	0	0	0
280	CGCCAGTCTTCACGTCGGGATTTAAACCCCCGTAGCCTCATCGGTAGTGAAGGGTCTTGA	0	0	0	0	0	0	3	0	0	0	0	0	0
281	CGCCAGCCTCACTCGTTCATTATCTCGCCTTCTTCTCACAGCATTGGATCAGCCTCACCC	0	0	0	0	0	0	3	0	0	0	0	0	0
282	CGCCACGATTCGAAGAAGCATGGCAGGCGTCATGTGGTGTCCGCTGTCGTCTCAATGTGT	0	0	0	0	0	0	3	0	0	0	0	0	0
283	CGCATCAGCACCAGGAACTGCGCCGAGAGGCCCAGGCGTCAGCTACCTCACCCGTCGAAC	0	0	0	0	0	0	3	0	0	0	0	0	0
284	CGCAGACTCAAGCTGCGCCCTAGCTGTGAACCCATAGGGGTAGACATAACGCCGGTGCGG	0	0	0	0	0	0	3	0	0	0	0	0	0
285	CGCACGCTTCACCCCTGGACGGCCGAAGGCAGTTATCACGGAACGCCAGACATCTGGCTG	0	0	0	0	0	0	3	0	0	0	0	0	0
286	CGCACGAGGCCTTTAGCTTCCCGCGGTTTTTAGGCATCAAAACGCGCCAGGTTACCACCG	0	0	0	0	0	0	3	0	0	0	0	0	0
287	CGCACCGAGTCTGCACCATTATCCGCTAATGACTTGTACTCAGTTTCTCGCTGCGCCAAT	0	0	0	0	0	0	3	0	0	0	0	0	0
288	CGCAATAGTTCGCGTTGTTCCGCAAGGCTATGTTGTCCGGGGCTCATTGTCAACCGTTCG	0	0	0	0	0	0	3	0	0	0	0	0	0
289	CGATGCCGAGTGCATATGTATATTCGTGTCCAGGTCTAAATGGAGATGTTCAATTCCGCT	0	0	0	0	0	0	3	0	0	0	0	0	0
290	CGATGAGGCTATGTCCGTACCTAACCCCCGGCTGTGCCCAGGACGGCATTTACAAGGTCA	0	0	0	0	0	0	3	0	0	0	0	0	0
291	CGATCCGGGGCACCTTGCTTACGGAACTTCACTCCGCGTAACTTTGTATCGCCGCTCGTC	0	0	0	0	0	0	3	0	0	0	0	0	0
292	CGAGGCCCGCCGCGGTGATCGAATTCTCTGATTAGCTCCTGGATCTAACGTTTTCGAGTC	0	0	0	0	0	0	3	0	0	0	0	0	0
293	CGAGCTATCCGAATCATATCTTCCAGCCGGGGGCTGGGCCGACGCAAAGGCCATACCCAC	0	0	0	0	0	0	3	0	0	0	0	0	0
294	CGAGCAGCGCCGTCTGCTCGTGTCACTGTTTAGCTCATTGTGCTAGCGTATTCCCTAGCT	0	0	0	0	0	0	3	0	0	0	0	0	0
295	CGACTATGCTCCAGCGGCTTTGATGCCAGTTAGTTCGTGTTCATGGACATGGACTTACCG	0	0	0	0	0	0	3	0	0	0	0	0	0
296	CGACGCTGTCCATTTCTTTGGCCGGTCCGAACTGTTCATTCGAATCCCGGCCACAGCGCT	0	0	0	0	0	0	3	0	0	0	0	0	0
297	CGACCATGTCTCGTCTGGTCGCTGTTCATTCTCAAAACTGCTTGCTCTACGCTCCGGCGA	0	0	0	0	0	0	3	0	0	0	0	0	0
298	CGAACCGCCGCTCGATGGCCAACTGAATTGTAGCAACAGCTCGACTCCGAACGCAATGCG	0	0	0	0	0	0	3	0	0	0	0	0	0
299	CCTTTGCGGGCGAAAGGGTGCCCGTCGAGGTCGAGTGCGGCCCTCCAACTATCACCGCGG	0	0	0	0	0	0	3	0	0	0	0	0	0
300	CCTTGGCTCTCACCCTTTTAAAAGCGAGGCGAACGGACCGACAAGCCGGTTGAACCGCTC	0	0	0	0	0	0	3	0	0	0	0	0	0
Sorting	column R4_IL6
rank	read	R0	R0_II	R4_PDGFA	R8_PDGFA	R9_PDGFA	R10_PDGFA	R4_VEGFA	R8_VEGFA	R9_VEGFA	R10_VEGFA	R4_IL6	R9_IL6	R10_IL6
0	total-multiplicities	2978505	2537589	3599183	2268017	4288407	1452592	2638457	3201489	3225969	1624581	3662278	1561906	593067
1	TAGCCCACTGCATAGAGGTAGCCACGTATGTGGGTGTTACCCATTCGTAGCTACCGGTGA	10	22	19	26	37	42	223	2557174	1876785	513147	19	499	79
2	CAGAGCAGGGCGCCGTGTCGCATAGTGTTGTCACTCCCCTGGAGGTCCATGCGAAATATG	7	2	20	308195	788734	178541	0	8	32	52	9	115	30
3	GCTAGGGCCGTCAGGCATAGAACCGTCTATTCAACAGAGGATTCTCCCAGATTCGGTGCG	4	6	30	341007	427665	95936	2	6	20	16	7	152	34
4	ACGCCAGCGCGTTAGACGGACGCGCACTGGTACCCGCCAACCGACAGCTGGTCCGCCTGC	0	0	0	0	0	0	0	0	0	0	6	0	0
5	AAAGCCCACTGCATAGAGGCCGCTCAACATGCGAGCCGGTGTACTTCAACAGGTATCCT	3	6	5	5	11	17	10	83624	512086	797619	6	74	24
6	GAAACGCCGCTGGGCTAACGGGGGGCCCACAGCGTGGGGACGGTGTTTTGATCTATTCTA	2	4	5	123758	474114	81162	3	4	26	12	5	44	14
7	CGCAAGGGGGCGCGAATGGCCCCGCCGCTACCCCGCTTGCACTTCTACTAGCACACTCCG	0	0	0	0	0	0	0	0	0	0	5	0	0
8	CCTCCCGGTGGCACCTTCCCGGATCCATAGTCTCAGGGATGATTTTTCATCGGCACGGCG	0	0	0	0	0	0	0	0	0	0	5	0	0
9	CCGCCTTCGCCCCGTTGGGGGTACTGTAGCCCCTTGAACCAGTTGGGCTTCTCGCTGGCA	0	0	0	0	0	0	0	0	0	0	5	0	0
10	CATCGCTCGGCCGCCAGACGCTCGTTCCGTAGCCTGCCCGTGGTCACGAGTCGACTGCGC	0	0	0	0	0	0	0	0	0	0	5	0	0
11	ACCGCTAGGCCGGAGGCGCAAAGACGAGCGTGCGACTTCTCACCTTCGTGGACTCGGACT	0	0	0	0	0	0	0	0	0	0	5	0	0
12 C	CCGTTGCCATCGTCAGGGCCCACGCGCGTCACAGCTACTTGCGACGCATCACCACAGATA	0	0	0	0	0	0	0	0	0	0	4	0	0
13 C	ACCCGTGCAAGGTACTGCGTCCGTCAACCGCCGGTTCAGCCCGACCTTCCTGCTTACGAT	0	0	0	0	0	0	0	0	0	0	4	0	0
14	TTGGCCGCAACCCGGGCCATGGATTCTACAACGCCTGGTAATTGAGCTGCATATGTGAGC	0	0	0	0	0	0	0	0	0	0	4	0	0
15	TGCCGCCGCACTCGTGTCATCAATCGAGCGGTAGGGTTAACTCTGTCCCACCCCTGCTCA	0	0	0	0	0	0	0	0	0	0	4	0	0
16	TCGTCCCGCGTTACGCTGCCCTGGGGCCTGGCTGTTCCCTGCATTCTGACTCGTTCGGGG	0	0	0	0	0	0	0	0	0	0	4	0	0
17	TCCCTGCACCCCGACCCGGCTTCGATACTGATCCTTGCCGTCACTTGCCTTTGGGTCCGG	0	0	0	0	0	0	0	0	0	0	4	0	0
18	TCCCGGCTGTAACTCTCCGCTTACTCCGATCTTCCCTCTGGACACGTGGCGCGCAGACGT	0	0	0	0	0	0	0	0	0	0	4	0	0
19	TCCACCCTCGTTCCTGCCATCCTGAGGACTCCGACAGGTCAATTATGCCTCTTGTGGTTC	0	0	0	0	0	0	0	0	0	0	4	0	0
20	TCAACACGCGCTCGGTGACTTCTCACCGTACCCAACCGCCTCTCGCGCTGGACTGCCATG	0	0	0	0	0	0	0	0	0	0	4	0	0
21	TACTGGCACACATACACGCCCCCTAGTCGCATATATTGCACACCGTACGCGTCTAAGTCT	0	0	0	0	0	0	0	0	0	0	4	0	0
22	TACCCGGGATGCCCGAGTCCAGACAGTTTCACTGCGTTATATGGTGTAGGTTGACGCCAC	0	0	0	0	0	0	0	0	0	0	4	0	0
23	GTCGGCAACCCGGCGAACCGCACCAGTACCAGCCTACGCCTGCCCAACGCCCCCGCTAGC	0	0	0	0	0	0	0	0	0	0	4	2	0
24	GTACCCTCATTGGCATGGTTTCCTACGCTAGAAGGTTTTATGCGTGTTACTGGTTGAGCT	0	0	0	0	0	0	0	0	0	0	4	0	0
25	GGTAGTAGAGGCTCACTCGCAATTCAGTCGTTTCCCCATACGAGAATACTCACGGTTCGG	0	0	0	0	0	0	0	0	0	0	4	0	0
26	GGGCTCGCCATGGCGCAGGCCATCCTACACGGACTCTTAGTTATCGTGGACCTCATCCGC	0	0	0	0	0	0	0	0	0	0	4	0	0
27	GGGCAGGACTTCGCTAGAGCACGCACCATTTATACAGTCGCGCCCTCCTTTGGACCCGTG	0	0	0	0	0	0	0	0	0	0	4	0	0
28	GGGCACCCACGGGATTCCAGACACGACATCCCACCCGCTCGGATTCTCATCTCATCCTGG	0	0	0	0	0	0	0	0	0	0	4	0	0
29	GGCCTGGCGATTGCCGTCGAGCCGGCGTTATCTGCCCACTTGAGTTCGCTTCCGCACCGA	0	0	0	0	0	0	0	0	0	0	4	0	0
30	GGCCTCGCCTCTCACCTCCGCGAGTGGTATAGGTGTCCGGCTGGACGCGCTGCACTACCG	0	0	0	0	0	0	0	0	0	0	4	0	0
31	GGCCCTCACCGTCGTTTGTTTCTCCCTGCGCCCTGTGCACCCGCGCCTCCGCTGTCGCGC	0	0	0	0	0	0	0	0	0	0	4	2	0
32	GGCCACCTGGTGAGCTGTTTGAGACTGCTCATTGCGGGGGCCCCTCGGCCAATCCGGTGC	0	0	0	0	0	0	0	0	0	0	4	0	0
33	GGCATTGCATGTATGGCCAAGGTCTGTCATAGGTCGGGTCAGACCATGCTCTCGCTCCCG	0	0	0	0	0	0	0	0	0	0	4	0	0
34	GCTCGCCAACTTTTGCTCGACCCGCCCTCTCGTGTACGCAGGTTGCCTGTCCAATTCGGG	0	0	0	0	0	0	0	0	0	0	4	0	0
35	GCTCAGCCTCAACGGTGTCTGACGTTCACGACAGTGTCTACTATCTCGCCGCTAGTCCGC	0	0	0	0	0	0	0	0	0	0	4	0	0
36	GCGGTCGAAACGTAACTTACGTAATCCACTGGCTTTAGGCGGCGGTCTTGTATTGCAGGC	0	0	0	0	0	0	0	0	0	0	4	0	0
37	GCGCGAGTGCCCGGTTTGCATCATGAGTCAACCATACCGGCCGTGCCCCATTCCAGCCGT	0	0	0	0	0	0	0	0	0	0	4	0	0
38	GCGCCGCTTTAGACAGTCCTGAGCCGGCCTCCACGCACCCTACGCGCATCAGCTGCGAGG	0	0	0	0	0	0	0	0	0	0	4	0	0
39	GCGCCGCCCAACCTCGCTCGTGCCTCGTACTCGATCGTGAATCCGACTCCTTGCCTCGTC	0	0	0	0	0	0	0	0	0	0	4	0	0
40	GCGCCACGGAACATCAGCTCCTGCGGATGTGACTCTGGCAGGCTATTTCATTCCCGCGGA	0	0	0	0	0	0	0	0	0	0	4	0	0
41	GCGACCAAAGCGCCGTTAATTGCTTACTTGGTTGGTGCGGTCTCTCGTCCTGGCTCCCTG	0	0	0	0	0	0	0	0	0	0	4	0	0
42	GCCTCGAAATGGTCGCGCGAGTCACTGTCCAGCTAGTTCCCGTAGCCTGCCTCACCGCAC	0	0	0	0	0	0	0	0	0	0	4	0	0
43	GCCGCACACGTGGGCCGGCACGGTCGCTTCTCTCCAGTCGGGTGGCCTCGGCTACGCCAT	0	0	0	0	0	0	0	0	0	0	4	0	0
44	GCCGATCCTGTGAATACCCCGGCCGGTCCTACCGTATTCAGCTGAGTACGTTGTTCGCTT	0	0	0	0	0	0	0	0	0	0	4	0	0
45	GCCCTATGAAGGCCGCAGTGGACATCCTGCCCAGGCAGCGCACTGCGGCGACTGAGACGT	0	0	0	0	0	0	0	0	0	0	4	0	0
46	GCCCCCGACTCTTGTTCTATCTCGTTCCTCTCGTGGTACCACGACGAGTATCCCGGGGCA	0	0	0	0	0	0	0	0	0	0	4	0	0
47	GCCAACCTCATGTCGACACCGGGCCTCCTGCAGCGGTCCAGCGCTTCAGTACCTGTTGCG	0	0	0	0	0	0	0	0	0	0	4	0	0
48	GCATGCTACTGACGACGGTACGCACTGCCGCGTCCTATTGCTCCCTCTGGTGACGCTGAT	0	0	0	0	0	0	0	0	0	0	4	0	0
49	GCAACATCTAGGCCCGTCTACCTGCCCTCCATCCACTGGTGCTCATCCTTGTATCGGGCG	0	0	0	0	0	0	0	0	0	0	4	0	0
50	GAGGCGAGTACCCCTCCAACGCGAGTCGCCACTTAGCGAGCCAGCACTTGGCATGCATTG	0	0	0	0	0	0	0	0	0	0	4	0	0
51	GAGCCGCATCTCAGCACCGCGGTATAACCTCACACGGCGCCCGCTAGCCTCCATCAGCAC	0	0	0	0	0	0	0	0	0	0	4	0	0
52	GACTCCCACATTTGTCGCCTACTGTTCCTCACGATGAGCGTCGTGACGTCCACCTTCGCC	0	0	0	0	0	0	0	0	0	0	4	0	0
53	GACGACGGATGTCACCGGTTTACCACGGACCATCTATGGCCGAGAGTTTGTTTGACACTG	0	0	0	0	0	0	0	0	0	0	4	0	0
54	GACCAGCCACAGCTCTGACCGTACACCTCTACAATCGGCTGTGTCGAGAGTGATACCTTC	0	0	0	0	0	0	0	0	0	0	4	0	0
55	CTTCGCACGACGCCGCCCCTCTACTAGCAATCGGACCTCGTATTATCCCGCCCTCCCGTT	0	0	0	0	0	0	0	0	0	0	4	0	0
56	CTGGCCGGACGACCCAATTCACTGCCCATGTGTGTCGGTGCGTACCGCGCGCGTTACTCC	0	0	0	0	0	0	0	0	0	0	4	0	0
57	CTCGAGGGCCTGCCACTCATCCCCCCTATGCTAGCCGAGCGGGAAGTTAGCGCTGCGCCG	0	0	0	0	0	0	0	0	0	0	4	0	0
58	CTCCGCTCAGCACTGTGAGGGCTTTCCGCTACGCCTCCATGATCTGACCTTCTTGCTCGC	0	0	0	0	0	0	0	0	0	0	4	0	0
59	CTCCGCGCACCTAGACGCCTGCGGATATACGCAGACAACAGTCAGTTTCTCGCTCTGCCA	0	0	0	0	0	0	0	0	0	0	4	4	0
60	CTCCGAGGGCGTTAGTTCCGTTCCCCGTCCCACACCGTTAGCGGCGTGTGCTCCACTTGG	0	0	0	0	0	0	0	0	0	0	4	0	3
61	CTCCCACGCAGTCAGCGGGTCATATAGGCATCACACGGCTTGCCAAGCGTGATGAACGCA	0	0	0	0	0	0	0	0	0	0	4	0	0
62	CGTGCGGCACCCTGATCAATGGAGTACTCCTCCTGTAACGCGCGGCCTCGTCAAATCGCT	0	0	0	0	0	0	0	0	0	0	4	0	0
63	CGGCCCCAGGTGGCTACCTTGAGGAATCCGTACCGTTCCAGGTGTAGCCCGGTATCACAG	0	0	0	0	0	0	0	0	0	0	4	0	0
64	CGCTCACTGCGACGGTCTTGAACCCCATTCCCGTACCAGTGGTTCATTCACGTGGCGGTA	0	0	0	0	0	0	0	0	0	0	4	0	0
65	CGCATGGGCTCAGCTTCAGATTGCACTGGGGTGAAGCCCGCTTGCAGTCTTTTCGGCCCG	0	0	0	0	0	0	0	0	0	0	4	0	0
66	CGACTCGTCCTGAATCCAACAGCCGTCCGGCATGTTCCCACTAGTAGCCTGATCCCGGTT	0	0	0	0	0	0	0	0	0	0	4	0	0
67	CCTTGTCGAGTTCTTACATCGACCGTTGGCATACCCCTGGACGGTGACTCTACCGCTTGC	0	0	0	0	0	0	0	0	0	0	4	0	0
68	CCTGCGACGGCCGCTACCTTTGCAGAACTAACGTACCCATTTTCGTATACCCCGTGCACT	0	0	0	0	0	0	0	0	0	0	4	0	0
69	CCTGCCTGGTTCCACCGATGCCGCACTCTGATTCAAATCCGTATGATTTCTGCCGTTGCT	0	0	0	0	0	0	0	0	0	0	4	0	0
70	CCTGCACTTCACCAAGCCAGCGCGCTTTGTACATTCCTCCGGCAGCTAAGCACTATGATT	0	0	0	0	0	0	0	0	0	0	4	0	0
71	CCTCAGTACTCCATTGCCTGACGGCCCGGCACGCATTGCGAGGGGCCAGCCTACACTCGT	0	0	0	0	0	0	0	0	0	0	4	0	0
72	CCGGTACAACGTGAGGGTACGACTCAACATTCATCCGCTCAGGACTTACCGTTCGGTCCT	0	0	0	0	0	0	0	0	0	0	4	0	0
73	CCGGCCCGCAACACGCACGCGGGCAACCAGCCACGCGCTAATCTACTATCATCGCTCAAG	0	0	0	0	0	0	0	0	0	0	4	0	0
74	CCGCCTGGAACGCACTACTAGACCAAGTGTCGTGCTGCGCGCTGCTCTCCGCTTAGCGAA	0	0	0	0	0	0	0	0	0	0	4	0	0
75	CCGCCGTCGAAGACTGGCCGTCCAGACGTGGCCCGTTTCACTGTCAATGGCCGGTCCGCG	0	0	0	0	0	0	0	0	0	0	4	0	0
76	CCGCCCTCGCCTCTCGCCTGAGCTATACTCCCAGTTTAGCACGGCTGTCGTGCTGTTGGT	0	0	0	0	0	0	0	0	0	0	4	0	0
77	CCGCCCACCCTTCCGCAACTGATCGACGAGCATCAGTCCTCGGGATAATCAATAACTCCG	0	0	0	0	0	0	0	0	0	0	4	0	0
78	CCGAACACGGCCCAACCAGGCAGTTGTCACCTACCGCACTTCTCGTATCTGGCGGAGTAT	0	0	0	0	0	0	0	0	0	0	4	0	0
79	CCCTGCAATCACTGACCACGTCAATACCTCGCGATGAGCCTGCTGCGGCGCGACTCCTGC	0	0	0	0	0	0	0	0	0	0	4	2	0
80	CCCTGACGACCGCGCAACCAATCCGACGGTCTCCGCGCCCGCCGTTGTTCTCCCTGTGGC	0	0	0	0	0	0	0	0	0	0	4	5	2
81	CCCTCGCGCGCGGCCTGTGCGAGCTAACCTGTTGCACGCTAACGAGCGCTGCCCGCCAGC	0	0	0	0	0	0	0	0	0	0	4	0	0
82	CCCGTTCAGCGCTCCGCCCACCAAGGACGGTCTCCGGTCCCCGACATCGCCGTGACCAGC	0	0	0	0	0	0	0	0	0	0	4	0	0
83	CCCGCGCTAACGGCGTCGGCTGGCGCCCGAGTGCCGAACGAGAGCGGGTGCGCAGCTGAC	0	0	0	0	0	0	0	0	0	0	4	0	0
84	CCCGCGCCTTCTTGGCCTAGAGGTAACCTTTCGTCATCTGCTCCGACGCTACAGTGCGAG	0	0	0	0	0	0	0	0	0	0	4	0	0
85	CCCGCAGTCGCCACCCCTGCGTTTCTTCCGGCTACTCGTACAATGCGTGTCGTCGGCCCA	0	0	0	0	0	0	0	0	0	0	4	0	0
86	CCCGATCCACGAGGCGGCAGGTCGGGAGATGAGCCCGCCTCCCCCTGCCTCCGGGTTGCC	0	0	0	0	0	0	0	0	0	0	4	0	0
87	CCCCTGTCACAACGACTGGCGCTGATGATCAGGCCAAGACGCCGAGCTTCCCTGAGCCCA	0	0	0	0	0	0	0	0	0	0	4	0	0
88	CCCCTGACAAACCGCGGCGTAGAGACGAGTGTAAGTGGTTCTGCGCGGCCGACGTGACGC	0	0	0	0	0	0	0	0	0	0	4	0	0
89	CCCCGTTTACCGATAATCTCGCTTCACCCTGAGTCCGGTTCGAGCTTGTCTTCCCGCTAG	0	0	0	0	0	0	0	0	0	0	4	3	0
90	CCCCGGCTGCTCTCTACGACGGGCCTCCCCGCCCCGGAATCTCATTAGAGCGTAAGTTGC	0	0	0	0	0	0	0	0	0	0	4	0	0
91	CCCCGCACAGTCACAAGTCGGCGTACCGTGCCCTCACTGGCTTTGTTTGGGGCCACTTCC	0	0	0	0	0	0	0	0	0	0	4	0	0
92	CCCCGACCTGCGTTATGGCTTAGCGTCAGTCGCGTCATTGGGATGATCCCACGCACCTCG	0	0	0	0	0	0	0	0	0	0	4	0	0
93	CCCCCCGTAAGACGGTACGGTTCGAACGTATCATGGTCACGGGACATGATGCCTCTCCCG	0	0	0	0	0	0	0	0	0	0	4	0	0
94	CCCATTCTGAGGCTCCCCTCGAGCGTAGCCCAGACGTCGTGCCGGTGGGCGGCGTTCGGC	0	0	0	0	0	0	0	0	0	0	4	0	0
95	CCCACGACCGCACGCAGGCGTCACATCCGGCTGACGGGTCGCACAAGCCCGGCTCCATCG	0	0	0	0	0	0	0	0	0	0	4	0	0
96	CCATGCCAAACCGCGCGAGGTCCATTGCTAATGTCGAGCAATCCTCACGGTACTCATCGT	0	0	0	0	0	0	0	0	0	0	4	0	0
97	CCAGCGCATCTGACCCCGCGCCCTTACGTACGCCGCGTGTACAGCGAGCCCGGTTGAAGG	0	0	0	0	0	0	0	0	0	0	4	0	0
98	CCAGCCCTGTGATCAGGTGGGCGCTTGCCGCTGGTTGTCCCGTGCCACTCCGCCCTGCCT	0	0	0	0	0	0	0	0	0	0	4	0	0
99	CCACTGGCCCTGGATCCGCCTCCAACGCATGAATATTCGGCTACAGCAATACGGGTGGTC	0	0	0	0	0	0	0	0	0	0	4	0	0
100	CCACTCAACGTCGCCTCGGCCAGCTTCCGGGTCAGCCTCCGCAATCATTCGCTTGACGCT	0	0	0	0	0	0	0	0	0	0	4	0	0
101	CCACCCGACGACACTCCATTTCGTCTCTCACGACGGCTAGTTCCTGCAATCCGCGTCGGG	0	0	0	0	0	0	0	0	0	0	4	4	0
102	CATCATGCACCTCCCTGGGCGAGCAGTGACTAGGCAAGGGCATCAGCTACTATTTCGGCG	0	0	0	0	0	0	0	0	0	0	4	0	0
103	CAGACTCGCGGCGGTGGGTAGCACATGTCGCGGCCTCATGACATGTATGGGTTCGGGCCA	0	0	0	0	0	0	0	0	0	0	4	0	0
104	CACTGGCCGTGTCATTGCACCTCCGATCCAGGCCTGACAAGCTAAAGTACCTCCCAGCAG	0	0	0	0	0	0	0	0	0	0	4	0	0
105	CACTCCGGCCACTATCATAGTAGGACCAGCATCCTGTTCGAGCCTCGCGCACGCTTGTCT	0	0	0	0	0	0	0	0	0	0	4	0	0
106	CACGCTCACCTTCCTGATCCCGGGAGACACGTAGCTCTTGATCATGGTCTGCGTCCAGTC	0	0	0	0	0	0	0	0	0	0	4	0	0
107	CACCTCCCGCTCAGTAATCCAGGCATGGCAGCTTTCCTTGCACCTCTGGCGCTTCGGGCA	0	0	0	0	0	0	0	0	0	0	4	0	0
108	CACCTCACCGCTTGTGGCGATCGCCGCTTCCTCAGTCACTCAGTCCGCGGATTCGTTAGC	0	0	0	0	0	0	0	0	0	0	4	0	0
109	CACCGCGAGCTGTTTCCCAAACCCTCCTCCTTGCTAGCGTACACCGCGAATCTGTCTGCA	0	0	0	0	0	0	0	0	0	0	4	0	0
110	CACCCTCGTCGCAGCACGCCTCTATCGATTCCCGCCACCCAAGGGGATTGAGTACCGGGC	0	0	0	0	0	0	0	0	0	0	4	2	0
111	ATGAGCACGAATGTTCATGTTATGAGTTAGGGGTCTTCCTGGCTAGAGGTAGGTAGAACG	0	0	0	0	0	0	0	0	0	0	4	0	0
112	AGGGTCTTCAGAATTGCTTGGGTCCCCACTGGATAGAGCACAAACTGGGCGGTGCATGAC	3	2	4	7	11	10	3	410417	678981	66718	4	159	32
113	AGCCGAGGACAGTGTCGTGCCCTCTCTCGTGTTTCACCGTGGTTGTCTCGTAGCCCTTTT	0	0	0	0	0	0	0	0	0	0	4	0	0
114	AGCCCCTGTCTGCCCGCCTTGCTCTGCCGGTACTCGAAGCCGCCTGTCATGCTAGCCAGG	0	0	0	0	0	0	0	0	0	0	4	0	0
115	AGCCATCGTGGTCTCGTTGTACACTTGCCGACGGCTGAATTCTCGGTCTTCCGTCCCGCA	0	0	0	0	0	0	0	0	0	0	4	0	0
116	ACTGTGTCCCAGGAACGCAGCATCTGGGGCCGCAAGTTTCCGTTCATGTCCGCGGCTGTC	0	0	0	0	0	0	0	0	0	0	4	0	0
117	ACTCCCTGGACCGCCGCGAGCCTAGACCTGTTATTCTATCGCGGTTGACACTCGACCTTC	0	0	0	0	0	0	0	0	0	0	4	0	0
118	ACGTCCGCAGGAGAAACAATTAGCGCACGAGGCAGGCGTTTCCGCCTTGGTGGCACTCGT	0	0	0	0	0	0	0	0	0	0	4	0	0
119	ACCTCGACGCACTTTCTTACGCTTGGCGGAATCGGCACGCAGCCGAATAAACTGGTGACG	0	0	0	0	0	0	0	0	0	0	4	0	0
120	ACCGCAACTCCCGCGCCTACTGGTTGAGCCTACGCATCCTTATTCGTTCGCTGGTCTTAT	0	0	0	0	0	0	0	0	0	0	4	0	0
121	ACACGGACCCGAAACTCTCCGCACCATTTACCGTGTATAGCATAGGCGCGTCCCCGCACC	0	0	0	0	0	0	0	0	0	0	4	0	0
122	ACACACGGTCACCTCACTTAGCCTTCGTGAGTCGAATGGTTTTAGGCCTTGACGCTTGGA	0	0	0	0	0	0	0	0	0	0	4	0	0
123	GCTGTGGCACACAGGGGGCCCGCAGGTTTTGCAGCGGGGACGATTACTTTTTCGTGCAG	7	0	43	470347	517312	50611	5	8	19	20	4	169	31
124	CGCCGCCCAGACATCGGTTCCTCGCCACGACCGCCCACGACCGAACCTGCCCGACGCCG	0	0	0	0	0	0	0	0	0	0	4	2	0
125	CGCCCGTCGGGTACCTAGGCGCCAATCATCACCGTGAACTCTCCTTAACTTAGCATGGT	0	0	0	0	0	0	0	0	0	0	4	0	0
126	CAGGCGCAAATAGAGTGGCCGTAGTCATGAACCCTTGAATAGCGGTAGGTCGGAATGGC	0	0	0	0	0	0	0	0	0	0	4	0	0
127	ACCCACAAGGCTCGCTGAGTAACATAATAAGCCGATAATCACGGAACGCCCTTTGGCAT	0	0	0	0	0	0	0	0	0	0	4	0	0
128 CC	CTGGGCCACCCGTCGTTGTCCGAGTATGTCGGTAGTGACAGTGCCGGCCGAACATCAACA	0	0	0	0	0	0	0	0	0	0	3	0	0
129 T	GGGTTGGTCTCTTGACCCAGTATTGTGCCATCCGCTGTACGGTCAACTGCTAGCCATGGA	0	0	0	0	0	0	0	0	0	0	3	0	0
130 T	CTGCCTGGTTGTCTGAGGTCGAGCAACCATCCCACACGCAGATCTATAAATGATCGCCTC	0	0	0	0	0	0	0	0	0	0	3	0	0
131 T	CTCCGCGAGGCCCCGCAACAAGTGATCACCCTCCCAGAGCGGTGACCTGCGTACGTGTCT	0	0	0	0	0	0	0	0	0	0	3	0	0
132 T	CGTTGCGACCAAATTCCTCGACGGGCGCAAACCTTAGACTCGGGCCGATTATGATTGTCT	0	0	0	0	0	0	0	0	0	0	3	0	0
133 T	CACCGCCATTCATGCCACATGCCGAGTGTTTGTCATAAACTCGCTGGGTTCGACGGTACT	0	0	0	0	0	0	0	0	0	0	3	0	0
134 T	CACCCCGCACGATGTTTTGTACGCAGGTCCAACTCGTATCGTTGAAGCATTACGGGCCGT	0	0	0	0	0	0	0	0	0	0	3	0	0
135 T	ACACCTCTGTACCCAGCTCGCCAAGTAGGGTCTGAACACCAGCCCTCTATGCCTCCGCCG	0	0	0	0	0	0	0	0	0	0	3	0	0
136 G	GGCCATACTACCCCCCGTTCCCGACTCGGCTACGCCCGGAGAATTGCAGATCCTTGCGCT	0	0	0	0	0	0	0	0	0	0	3	0	0
137 G	GGACCGGGATAGCACTGCCAGGGATAGGCGGGGCGAATCTCGTCTCGCTCAAGCCTCGCG	0	0	0	0	0	0	0	0	0	0	3	0	0
138 G	GCGTCATTATCGCTACCTAAACCATCGAGCATTTCCGTGATCGCGTGTCCGCTACCCGAG	0	0	0	0	0	0	0	0	0	0	3	0	0
139 G	GCACCGGAGGTCGCCGCCTATTTGCAGCGTCAGATCGATCGTTCATATGACGCATCCTCG	0	0	0	0	0	0	0	0	0	0	3	0	0
140 G	CTGCCCCCAGCGTTTACAGGCGTTGCCTGCAGAGCCCTGGGGCTCTCACTACCACGTGCC	0	0	0	0	0	0	0	0	0	0	3	0	0
141 G	CGGACCCGGTCACCAATCACGCCTGGTGTCAGCATCGACTACTGCACTGCTGCTTAGAGC	0	0	0	0	0	0	0	0	0	0	3	0	0
142 G	CGCCACTATGTCCCCACAGTGCGAGATCCACACCACCCGAGCCCCGAGCATGTTCACTGT	0	0	0	0	0	0	0	0	0	0	3	0	0
143 G	CGACGGCTAATCCATGACACCTTCAACTTCACGCTCCGGCCTATCCCGTTACACCCGTCG	0	0	0	0	0	0	0	0	0	0	3	2	0
144 G	CCTCGTCCCAGTCTCGCCGGACTACCGCTGAGTACCCCGCCGGCGCACGGTCTGCTACGG	0	0	0	0	0	0	0	0	0	0	3	0	0
145 G	CCTACCTGCAGCGACCCCCCATTTCATCGGCCGCGGTAAGTATATCTCAGGGTTCGTCCT	0	0	0	0	0	0	0	0	0	0	3	0	0
146 G	CCTACAGACCGCCAGACTTGCGTACTTGAGACTGACGCCCGTGCACGATGAACCTCTTCG	0	0	0	0	0	0	0	0	0	0	3	0	0
147 G	CCCGGTAGCCGAGCAGGTACTCGCCCTCAGCGCAAGCTTGCCGTCCGCCATTGCTCGTTG	0	0	0	0	0	0	0	0	0	0	3	0	0
148 G	CCATCCCTGCCGCATACGGGCAAAGCCACGATTTGACCTGTCTCTACTCCTGTCCACCGC	0	0	0	0	0	0	0	0	0	0	3	0	0
149 G	CCATCCAATTCCGCTCGATAAAGCGTGGCTTTGGCCCGCAGCACACTGGTCTACGAGGCG	0	0	0	0	0	0	0	0	0	0	3	0	0
150 G	CACGAGACCAATACCAGCTCACCAGAGTACTTTCACACCACATCGATGCTGCCTGCGCCC	0	0	0	0	0	0	0	0	0	0	3	0	0
151 G	CACATCCAGGAACCAAGTCTACGTTGGTACATGTGCAGCGCACATATCACCGGCTGCCTT	0	0	0	0	0	0	0	0	0	0	3	0	0
152 G	AGATCGATCCTGACCTAGAGGGTTATCGGGTGCATTATCGCAGGTTACGCGTTTGCTGTA	0	0	0	0	0	0	0	0	0	0	3	0	0
153 C	TGGCCTGCGCTATTTGCCGGGTGGTCGACCGAGCAATCGAACATTTGACGTCGCCCCGAA	0	0	0	0	0	0	0	0	0	0	3	0	0
154 C	TGACCGCCGGATCAGTCAAACAAACATACACTAGCGAGTGGAGCCGAATCTCGCTATCGC	0	0	0	0	0	0	0	0	0	0	3	0	0
155 C	TCAGCCATGCAGCTGGAACGCCCGAGCCGGTACATAACCGGTGGGATCTCCCCCGGAGCC	0	0	0	0	0	0	0	0	0	0	3	0	0
156 C	TAGCTCGGCCAGCAGTGTGCCTAAGCTAGCTGACACGTTGCGGTTTCATAGGCGGTCGCA	0	0	0	0	0	0	0	0	0	0	3	0	0
157 C	GCCACAGGGGCTCGCACCCGGGACGTTTTTCTCGACAACCGCTCGCGCGGCATTCACCTC	0	0	0	0	0	0	0	0	0	0	3	0	0
158 C	GAGGTACCGATACATTTGGTGGAGCAGATTCACCAAGTCCACCGGCCTGCTCTTTGGTTT	0	0	0	0	0	0	0	0	0	0	3	0	0
159 C	GACCGCAGTCTTTGCCCTCGGAACTAGTCCGTTCCGATGGCCCTGGTGACATACGAGCCA	0	0	0	0	0	0	0	0	0	0	3	0	0
160 C	CGGGTGAAGACCGGCCTCACCAGCTCGAACCCATGCTAGGTTTCGTCCGGTGCCTCCTTC	0	0	0	0	0	0	0	0	0	0	3	2	0
161 C	CCGCCTAGTCTCAGTCCGCCCCTTTGGCTTTGATCATTCTGACCCACGGGGCTTACGTCA	0	0	0	0	0	0	0	0	0	0	3	0	0
162 C	CCGAGCGTGCTGACCATCATCCCTGCCACACGTTCCGAGGCTCCGAATCAGTCGCACGAG	0	0	0	0	0	0	0	0	0	0	3	0	0
163 C	CCCGCATGACCTTCCCTACGGCTCACCTGATTTGTGCATATTGTACCTTCGTCGCGCGAC	0	0	0	0	0	0	0	0	0	0	3	2	0
164 C	CCAGGCGCAGGTCTAGCAGAGCACATTTAGACGCCGTCACCAGAGCATTCGCTCAGCCCG	0	0	0	0	0	0	0	0	0	0	3	0	0
165 C	CAGCCGCAGGAACCCGCAGGTTTCTTGCCCGTAGCATTACGCAACGTCCCCTACGCAGGC	0	0	0	0	0	0	0	0	0	0	3	0	0
166 C	ATCTGCTCTGAATAGTCTCCTCTGCACTACGTAGCGCTCTCGTACTAGCAGTTTGTCCAC	0	0	0	0	0	0	0	0	0	0	3	0	0
167 C	AGGAGCAGAGCCCAACCGCACCAAGTGGAGCCACGTCCTCTCTTCTCACGCCGACTATAA	0	0	0	0	0	0	0	0	0	0	3	0	0
168 C	ACTTGCCCCGTAACGTGTACCGTAAGTAGCCCTATGTGTACACATGCGCGGACTACTTGG	0	0	0	0	0	0	0	0	0	0	3	0	0
169 C	ACTAGCGCCCCCTCGAATGAATCACATTGTGGACTCGCCCTCAGACGCTTCGGTACGACC	0	0	0	0	0	0	0	0	0	0	3	0	0
170 C	ACGCTCGTGACACCTGTAGTGAAGACGCCTTTCGTTTACGTCGTCACTAACTGAATGTCC	0	0	0	0	0	0	0	0	0	0	3	0	0
171 C	AAGGCCCCACGTGTTGTCGATCAGACCGCATTAGTCGCTGCCCCCAGGCGCATGCTTCGA	0	0	0	0	0	0	0	0	0	0	3	0	0
172 C	AACGACCGATCAGATAAGTTACTACTGGAATGTCACCCCTCGGGTTCCGTTGGCATCGCG	0	0	0	0	0	0	0	0	0	0	3	0	0
173 A	TCCAGCTCCTGGTTCCCACACTTCAACCGAGGCGAGCAAACTCCGTACGTTCGCGGTCTA	0	0	0	0	0	0	0	0	0	0	3	0	0
174 A	GCACCCAGCACATTCTTGGTTACGGACGCAGCAGATAGCCGTAACGCTTAGGCAGCGCTC	0	0	0	0	0	0	0	0	0	0	3	0	0
175 A	CTAATCCGCAGGAGTCTGAGTTCGCCGCCTGAAGTATCCTTCGAGATGTACACAGTAATC	0	0	0	0	0	0	0	0	0	0	3	0	0
176 A	CGCCTGCATTACTCAGTCATCTTGCTCGAACTACCTCGAACGGCTGAGACCGAATTGCCA	0	0	0	0	0	0	0	0	0	0	3	0	0
177 A	CCCCTCTAGATCTCCATTCGGCATCCGTTCGAGGCGCCTGGTTGGTGCACGACATCCACG	0	0	0	0	0	0	0	0	0	0	3	0	0
178 A	CCCCACTTTCGCGATCACCTCGGCTCTACTTACAATGCGTTCTCCGTTATGAGGCAGCCG	0	0	0	0	0	0	0	0	0	0	3	0	0
179 A	ACACCACGCGCAATTCCGTGCCCGTGCGGACTCGAGCCCAGGTACCGACCGAACCGTTAT	0	0	0	0	0	0	0	0	0	0	3	0	0
180 A	AACCACGCTAGTCTAGGACCGTTTAGTCAACGTCACTGCCCCCTCAGTTTCGGGTACGCA	0	0	0	0	0	0	0	0	0	0	3	0	0
181	TTTCGCCGTCTGAGGTGGCGAGCGCGCCATCAACGGACTGCTCCGCCAGGGGTTATGGGG	0	0	0	0	0	0	0	0	0	0	3	0	0
182	TTTAGGCTCATGCCGCTTACGATGCCCACTGATCAACGCCGACTCGGCGGACCTGACCGG	0	0	0	0	0	0	0	0	0	0	3	0	0
183	TTGTTGGTTTGCACATCGGGGCGTGGTGCCTACATTGCCGACTAGTTAACTTCCAGGGCG	0	0	0	0	0	0	0	0	0	0	3	0	0
184	TTGGTCTCAAAGCATTACCGGAATTCGCACAGCGGCTTTGTACAAACTGGGCCGGGAAGT	0	0	0	0	0	0	0	0	0	0	3	0	0
185	TTGCTCAGACCTGGCCCCTGTGCCACACTATGATCCCTTGGTCTGGCGTCCCCGGTCCGT	0	0	0	0	0	0	0	0	0	0	3	0	0
186	TTGCCGCCACACCCATTGCTTTGTACATCCTCAGACGGCCACGGTTTCTCCGCTACGGAC	0	0	0	0	0	0	0	0	0	0	3	0	0
187	TTGAGGGGCCATCCTGCCCTTGGCCAGGTCAGAACGCCTGACATCTCGGATCCCTTATGG	0	0	0	0	0	0	0	0	0	0	3	0	0
188	TTCGCGCACGACCGTCCGAGCGGGCTAGTGATAAGTTCGGCACTGTTCGATTTGCCACAC	0	0	0	0	0	0	0	0	0	0	3	0	0
189	TTCCTCAGTCGTACCACGCTTTTACTCTCTCCCGTATTGCGACAGGTTACTGGTAGCGGG	0	0	0	0	0	0	0	0	0	0	3	0	0
190	TTCCCAAGTGCAGTCAGCGACTTCCGTGCCTACGTGTGCCCACCCTCATGCCACGCCCTC	0	0	0	0	0	0	0	0	0	0	3	0	0
191	TTCCACGAGTTCCTTTAAGTAGGTCCGACGACCCGTATCATCTACGTAATCGCCAGAGGT	0	0	0	0	0	0	0	0	0	0	3	0	0
192	TTCCACATAGAGAGCTAGCCGCCAGGGTACGGACGTCGCACGGACCGTCAGCTCCACCGT	0	0	0	0	0	0	0	0	0	0	3	0	0
193	TTATTGCAGGGCGCACGTCAGTTTCTCCTGGCCTGAATTAGACGCGTCATTCATGCCTCG	0	0	0	0	0	0	0	0	0	0	3	0	0
194	TTAGGCACTGAAAGCTGCCGCCACTTAGTGCAACCGGTGCATCATACCTTCTTGACTCTC	0	0	0	0	0	0	0	0	0	0	3	0	0
195	TTACCGCACCTCCCATAGTCTTAACACGGCGAACTGAGTCATTTCCGTGGAGCGAAGACG	0	0	0	0	0	0	0	0	0	0	3	0	0
196	TGTGCTGAACACGCTAGCTTATTCTCAAAATCCGTCAACGCAATCACAACCGATGCTATG	0	0	0	0	0	0	0	0	0	0	3	0	0
197	TGTCGCACTACCGGGCGGTACGATTTACCTAGGCACAGAGCCGCTTAGCAACCCTCTGCT	0	0	0	0	0	0	0	0	0	0	3	0	0
198	TGTCCGGCGCGAGTATCGAGCGGTCGGGTTACCCTTTTTATCTGTTCTGATTCCCTGGGC	0	0	0	0	0	0	0	0	0	0	3	0	0
199	TGTAGCTCATTCCTCGGGACAGCCCTGCTGGAGCGGCAAGACTGGCCACCGCCCAGGCAC	0	0	0	0	0	0	0	0	0	0	3	0	0
200	TGGTCTCGAGGACGTGCACCGCCCGTACCCCGCCGCGTCAAGGCATGTTTTTATCCGGAG	0	0	0	0	0	0	0	0	0	0	3	0	0
201	TGGTCCGGCACTCAGACTGGTAGGCCTCTCGCCGACGCCTTGCTTCCATGCGCGGCTTCG	0	0	0	0	0	0	0	0	0	0	3	0	0
202	TGGTAGTAAGTCGCTCTCAGGTTTGGCCGACGAGCTGCTTATTCCACAACATATGCGATC	0	0	0	0	0	0	0	0	0	0	3	0	0
203	TGGGGTACTACATAATACGTAGCCTGCAAGGGCAAGTTCTCGCCCGTCAATGGAACCGCG	0	0	0	0	0	0	0	0	0	0	3	0	0
204	TGGGGGTCCGCGGCCGCCACAAGACGATAGTTATTGCATTCACCTCCGCCCAGTAGCTAC	0	0	0	0	0	0	0	0	0	0	3	0	0
205	TGGGGCGCGCTCGCGAGCTCAGGGCTAGCTCCGGGCACGGACCACCCCCCGCGCCGCTAC	0	0	0	0	0	0	0	0	0	0	3	0	0
206	TGGGCGCGGCTTATTACCGGGCCGCCATGCCACCTATGCTGATAACTTCACTTCACACGT	0	0	0	0	0	0	0	0	0	0	3	0	0
207	TGGGCGCAGACAGTCTCGCCTCCGTGCCACTTGGGCCTGTTCTAGGACTTTTGCTTCCCG	0	0	0	0	0	0	0	0	0	0	3	0	0
208	TGGCTTACACCCACAATCCTGCGGGGCCATCATAATGACAGGATCCCGCTCCCTTGCAAC	0	0	0	0	0	0	0	0	0	0	3	0	0
209	TGGCTGTGACTAGCCATTCTGACTTGAGCGGGTAAGACCGATAGTAAGCTGCAAGCCTAG	0	0	0	0	0	0	0	0	0	0	3	0	0
210	TGGCTCGGTTATAACGCGGTCTCGCACGCGAGGTGTCGCGACATGGCATACCAGGCGCTT	0	0	0	0	0	0	0	0	0	0	3	0	0
211	TGGCTCCTCCCTTCCGGCCCCTCTTTGCACCTAGCGGATTAACCGGGTGTCTGACTAGCG	0	0	0	0	0	0	0	0	0	0	3	0	0
212	TGGCTCAGCGAACGCACCAGTCACATGGGAGCCTGGACAAAACTCCAGCGGTCGCCGATT	0	0	0	0	0	0	0	0	0	0	3	0	0
213	TGGCGGCGCCTTAGGCTTGCAAGATACCGCTTTGACTACCTTAGGGGAGGGGCAGCATCT	0	0	0	0	0	0	0	0	0	0	3	0	0
214	TGGCGAGATCGTGTCCTCAGCCTGGCATGAGCTCCGGGGACCTCAGGTTAACACCAGCTG	0	0	0	0	0	0	0	0	0	0	3	0	0
215	TGGCCCGTTCGAGCTCTCTACTGATTCGCCTGGCGTTGCGTCTTCTATGATTCCGGGTCG	0	0	0	0	0	0	0	0	0	0	3	0	0
216	TGGCCCGCGTTGCAATTACCTCAAGGTATGCGTCGGACGACTAACTCTTCGACGTCGGTT	0	0	0	0	0	0	0	0	0	0	3	0	0
217	TGGCCCGCACTGATCGTCCGGGCTCGCTATGCTCGCTCAACCCGTGCCTACCAAGAGCCG	0	0	0	0	0	0	0	0	0	0	3	0	0
218	TGGCCAGCCTGTCAAACGATAAACGGATTGCCCAACTGTCTAGCGCCCGGCATGCATAGC	0	0	0	0	0	0	0	0	0	0	3	0	0
219	TGGCCACACTAGGACCACGTCTGATGGCATCTCCCGGGAGCTCTACGCGCTCATTGACTC	0	0	0	0	0	0	0	0	0	0	3	0	0
220	TGGCACTCTAACCTTAAACGGAGATAACATCGTCACCGGTCCACGGGTTGCACGCTCAAC	0	0	0	0	0	0	0	0	0	0	3	0	0
221	TGGCACGCCCACTACCTCGCCTCTGTACGTAGGGTGACTCGCAGTGCTCCAGTCTCCTGC	0	0	0	0	0	0	0	0	0	0	3	0	0
222	TGGATCGAGACGTGCGGTTGACAGTGTTCCTCTTAGCCGTGAATGCCAGGACTTTGCGCC	0	0	0	0	0	0	0	0	0	0	3	0	0
223	TGCTGCGGCATATGCTACCCCCGTCACTTATTTAACTCTCAGTGGTACTCCTGTAATGGC	0	0	0	0	0	0	0	0	0	0	3	0	0
224	TGCTGCGACTGTCCGGCTTAACCTACGCGCGTTCTAGATTCTCTCTCATCAACCCGGCAG	0	0	0	0	0	0	0	0	0	0	3	0	0
225	TGCTGCCAGTAAGGTCTCCGACGCGCCTTTGCCTTTAACCGTGCTCCTGAATCACCAGCG	0	0	0	0	0	0	0	0	0	0	3	0	0
226	TGCTGACCGGTCAACGCCCCAATGAACTATGATTGTGAGGCGAAGGCGAGCACGCTCGGA	0	0	0	0	0	0	0	0	0	0	3	0	0
227	TGCTCTCCTAGTCTGCCGGACGCTTTAACAAATCCCTAAGCATGGGCTTTCATGGGCCGC	0	0	0	0	0	0	0	0	0	0	3	0	0
228	TGCTCGAAGTGTTTTGGTGTCGTACATAGGGAGTCACTCGCACGTTCACGCCTGATACGC	0	0	0	0	0	0	0	0	0	0	3	0	0
229	TGCTCCTATTCATTGAGGTGTCTTAGGGCTACGAACCTAAGTGCGACGAGGCTACGGTGA	0	0	0	0	0	0	0	0	0	0	3	0	0
230	TGCGGGTGACGCGGCCCTCGGTTCTCTCTGGCACCCCTTGACACACATCACACTCGATAA	0	0	0	0	0	0	0	0	0	0	3	0	0
231	TGCGCCGCGTGTCTGCTAGCTTCCCGGCTCCGCGCTTGGCCTCACGTCCTAGCCACGGTC	0	0	0	0	0	0	0	0	0	0	3	0	0
232	TGCCTCGTCGGCCTCGCAGCTCGCATGCCCGTGTTTATCCTGAAGTAGCGCTGCTGTCTC	0	0	0	0	0	0	0	0	0	0	3	0	0
233	TGCCTAACGCGTATTGCAGCGCACAGCCTGAAACGGACTCCAGTAGACTGCTAACGACGC	0	0	0	0	0	0	0	0	0	0	3	0	0
234	TGCCGGTCACTTGCCCTAGCGCACATTCCACCCTCGCAATAGGCTGCAAGATTTTGTCGT	0	0	0	0	0	0	0	0	0	0	3	0	0
235	TGCCGCTTCCTAGTGGGCTGAAGGCTCTATTGGAGGCCGCCGGATAGGTGGTCCATGATA	0	0	0	0	0	0	0	0	0	0	3	0	0
236	TGCCGCAGCGCACTCTCTTTCGCTGTGTGAAGTTGTCAGCCTTCGTCCTACTGAGAAGAC	0	0	0	0	0	0	0	0	0	0	3	0	0
237	TGCCGATACACAGGAGCGCCGGGTAGCCTACTAGTCAGGCAGGATACGCTGCTACACTCG	0	0	0	0	0	0	0	0	0	0	3	0	0
238	TGCCCTGTTGAGTCGTCAGCTTTAATGCCTACTCGTCCTACGCTTACATCTGCTCGATGT	0	0	0	0	0	0	0	0	0	0	3	0	0
239	TGCCCGGCGCCCAAATTGTTTGCCCCCTCCCCCGCTCGCTACTCGCCATCTCGGGTTCCA	0	0	0	0	0	0	0	0	0	0	3	0	0
240	TGCCCGGATTTCAGTGAATGTAGACGGCGCCAGGGCTCAATCGCCGGGCTCGCTCGATCT	0	0	0	0	0	0	0	0	0	0	3	0	0
241	TGCCCGCGCTGACGCCTCCGGGTCCCATCCCTTCTCTGGCACTGTATTGCTGGTCGGCGT	0	0	0	0	0	0	0	0	0	0	3	0	0
242	TGCCCCGTATCACAGGGTGCACACACAATTCGACACCTAGTCTGTTGAGTCACCGACAGG	0	0	0	0	0	0	0	0	0	0	3	0	0
243	TGCCCCACGATGGTATCGAGGCGGCGTGCACAGGGCGTCGCTCAACAGAGTGTCCGGGCC	0	0	0	0	0	0	0	0	0	0	3	0	0
244	TGCCATGGCCACCGCAACGATCTAGGGTAGCGACCGTGTCACGCCTCCCGTACCCGACTG	0	0	0	0	0	0	0	0	0	0	3	0	0
245	TGCCATCCGTCCGTGACTCCCCACTGCAGAGTGATACCCTGGCGACGCTGCTCGCTTCGG	0	0	0	0	0	0	0	0	0	0	3	0	0
246	TGCATTATGCAGCGCATGCGCATCGGGAAGCTATTTCTCTTGTTCCGCGCACACTTAACA	0	0	0	0	0	0	0	0	0	0	3	0	0
247	TGCAGTCCTCAAGTGCTCAAGGTCCCACCTATCGATCCTGCATACACGCTTGCCTCATGC	0	0	0	0	0	0	0	0	0	0	3	0	0
248	TGCAGGGCAGCAGGCACAGCGTTGTTTATAACTCACTTAAAGTCCGCTCACAGGTAACGC	0	0	0	0	0	0	0	0	0	0	3	0	0
249	TGCAGGCCCACAGCGCCCTTTGAGGCAACGCACGAATCAGCGGTAAGCACCATCGACGGG	0	0	0	0	0	0	0	0	0	0	3	0	0
250	TGCACCCGGGCCCGCGACTATACTATGGCACTTTGCCATCTCGGTGCTCCTTGCCTCTGA	0	0	0	0	0	0	0	0	0	0	3	2	0
251	TGCACCACAAGATCGCCTTGAGTTCACGGTCCAGAGGGCTGGACGCTGACGGTATGGCAC	0	0	0	0	0	0	0	0	0	0	3	0	0
252	TGCACAGCTAGCCCTGTGAGTCAAACCCAGGCCAAACATCGTAACCTTCGCGTTTAGGTT	0	0	0	0	0	0	0	0	0	0	3	0	0
253	TGATCTTCGCGAGGCCATCCGCTTGGGGCAGTATTACTTCGGTAGCTCTCGCCACTTCGC	0	0	0	0	0	0	0	0	0	0	3	0	0
254	TGATCGGTCTACCGAACGTACCATGGTCTTGTTGTTTGCTCTCGCACTTCGCAATCACGG	0	0	0	0	0	0	0	0	0	0	3	0	0
255	TGATCGCCGATTGCTCAACTTATCCAGCCCTAGGCGTTTTACCGCAGACCCGCCAGTCAC	0	0	0	0	0	0	0	0	0	0	3	0	0
256	TGATACGACCGCCATGCAGCGATAGGTCCGTCTGGGCTTTTAGCAGTCCGTCAGGGCTCC	0	0	0	0	0	0	0	0	0	0	3	0	0
257	TGAGCGGCCCCTCGCACGTATTCTAGTCCACTCTACTGAACTGTTAAGACCGAGCAACGC	0	0	0	0	0	0	0	0	0	0	3	0	0
258	TGACGCCGGCCACCCCACGAAACATCGCGCTTCTACTGTATGCCCTTCGCACTAAGGCCT	0	0	0	0	0	0	0	0	0	0	3	0	0
259	TGACGAGCGCCGCGACTGATTCCATGTTCTACCGTATTTTCTTGGCGGTTCTGGTGGCTC	0	0	0	0	0	0	0	0	0	0	3	0	0
260	TGACCGTAACACTGCGAGTAGCTGCGCCACCTGTCCTTTCACCGGCCCATCGCGCTGATC	0	0	0	0	0	0	0	0	0	0	3	0	0
261	TGACCGAGCCAAGCGCTGGCAGTCTCGTGTCCTTCGTCCAAGCCTCACCTCCGCTGTCGG	0	0	0	0	0	0	0	0	0	0	3	0	0
262	TGACACCTACACCAGCGGGCGGTCCCACGAGTTAATCATCCTCGCGCGCCGCACTTAGTC	0	0	0	0	0	0	0	0	0	0	3	0	0
263	TGAACTCTATGCATCGAGCTTCTCACGGCGTACGAATCGAACGCACCAACCGTACCTGGA	0	0	0	0	0	0	0	0	0	0	3	0	0
264	TCTTGGACCGAGCAGTGAAGAGTAGGTAGGATCTCCTACGTGGTAGGACCGGTGCACCAC	0	0	0	0	0	0	0	0	0	0	3	0	0
265	TCTGCCAGCAGGAGCGCAATGCAGATTGACTACCCCGTTGGCATCTATCATATCGGGGAC	0	0	0	0	0	0	0	0	0	0	3	0	0
266	TCTGCACAAGTGGCGGCACGGGATACCATATTCGGGTGGCTCTGTTGCTGGTGTGCTAGT	0	0	0	0	0	0	0	0	0	0	3	0	0
267	TCTGAGAGGCGATAGCAATTTACTTGGCCTGCCGGATTGCCGCCTTATCTGTCGCGGAGC	0	0	0	0	0	0	0	0	0	0	3	0	0
268	TCTCGTGGCACGTTCGCCCCCGATCTGTTCGACTGATACATCTGTAACTCGCTGCTGCAA	0	0	0	0	0	0	0	0	0	0	3	0	0
269	TCTCGCGGCGGACGACTGCCAGAACACGACGGGCACGCCCTTGTACGTACTCCCGGCGCG	0	0	0	0	0	0	0	0	0	0	3	0	0
270	TCTCGCCAGAACTTCCCTCCCCTATAGGTGCCGGTTCATGTCCTAGTCGGGCCGAGGTGT	0	0	0	0	0	0	0	0	0	0	3	0	0
271	TCTCCTACGCATCGCTAATCCTCGATTACCCAGGCCTCTCACCGGGTGCATTTCCCCCCG	0	0	0	0	0	0	0	0	0	0	3	0	0
272	TCTCCCGTGACAGACGTCCTACCTTCGACTAAGAACGCCTCGCAGCGCGCGGTCTTCCCA	0	0	0	0	0	0	0	0	0	0	3	0	0
273	TCTCCCCGTCCCACCATGCGTATCGGTCTCCTGCCGCCCGTAGCAAGGGCACGGCTTATA	0	0	0	0	0	0	0	0	0	0	3	0	0
274	TCTCCAACGGGCCATATGGGCGCCCTTGGACTGACAGTATCGTTATTGCGGCCTGTTTAG	0	0	0	0	0	0	0	0	0	0	3	0	0
275	TCTAGACTCCCCGCGACTCACAACTTACTCGCGCAGTCTTCATCCGGTGTCCAGATATCT	0	0	0	0	0	0	0	0	0	0	3	0	0
276	TCTACCGCGCTCCGGTCAGGCCCCCGATCCTTGCAGCTTATACTGGCGCGTGCCACATTA	0	0	0	0	0	0	0	0	0	0	3	0	0
277	TCGTTCCGGTACGGCGTTTACTGCATGGTGATTCTTAGAGCTATCCTACTCTACACGGCC	0	0	0	0	0	0	0	0	0	0	3	0	0
278	TCGTGCCACCGACCAGGTGTTAACCCAGACCTTCTTTGGATCCAGCCGCACGCACTGCGC	0	0	0	0	0	0	0	0	0	0	3	0	2
279	TCGTCCTCTGCGTCACGCGCGCCCGTTGAGCATTTCGTGCCTCGTGACCTCGTCTTGCCA	0	0	0	0	0	0	0	0	0	0	3	0	0
280	TCGTCAGCTTGCCCATTCCATTCATCACTTGTCCGTGCTCCGCAGGCGCGCTGGTCGTCT	0	0	0	0	0	0	0	0	0	0	3	0	0
281	TCGTCAACTGTCTAATCTCCGTGACTTTGCGCATGACCTCGGGCAATCTCGGGCAGGGGT	0	0	0	0	0	0	0	0	0	0	3	0	0
282	TCGTAGCTTATGACGGTTGGCAAAGCTCAGGTCTTGGTCCCCTGGGCCGTTCCGTAACCG	0	0	0	0	0	0	0	0	0	0	3	0	0
283	TCGTACGCACGTCCTTGAGATCTCCCAGCAATACTGTCTTAGGCGCCATACACGGGACTG	0	0	0	0	0	0	0	0	0	0	3	0	0
284	TCGGTGACATGCAGGATCTACTTTGCGCCTTGTCGTCCGCTGTGCCGCAGATCTTCTCCT	0	0	0	0	0	0	0	0	0	0	3	0	0
285	TCGGTCTCCGCCATGTGCAACGGCAACCCAACCTGGAATCAGGAGCTCACACTCTCTCCG	0	0	0	0	0	0	0	0	0	0	3	0	0
286	TCGGTCGGTCCAGCCTCTGCCACGCTTTCGGGACTCCTACATTTTGTTTGCTGTTACCCT	0	0	0	0	0	0	0	0	0	0	3	0	0
287	TCGGTCGAACTGTCTTTAGGTGTATGGTAGGGGACTGTTCCTCATACGCAGGGGCAATTA	0	0	0	0	0	0	0	0	0	0	3	0	0
288	TCGGGTGCACGAGCGGGTGCATAAACCACACAAACAATCCTTCCCAGTCAGTCAGTGCAT	0	0	0	0	0	0	0	0	0	0	3	0	0
289	TCGGGTCGCAGAGGCCGGAACTGACTTAAATCCAAGTGACCTGTCTACCTTACACGCCGC	0	0	0	0	0	0	0	0	0	0	3	0	0
290	TCGGGTCGAAGCACCGTTATACGTCGATGTAGTGCCCCGAATGGGACTACGTGTTCTCCG	0	0	0	0	0	0	0	0	0	0	3	0	0
291	TCGGGCTTGGACATCTTCACCTGCGAAGACTTCGCTAGGTGCCCAACGCGGATCCTCGCT	0	0	0	0	0	0	0	0	0	0	3	0	0
292	TCGGGCCAATACCGACTACTTTAGGCTGCTGTCCCGCTCTCGCGCCGCCAACCGTTGGTC	0	0	0	0	0	0	0	0	0	0	3	0	0
293	TCGGCGGGGCCAAGGCGAAGCAGACGTGAGTCACGACTCCATCCCTTCCTTACTCTCGTG	0	0	0	0	0	0	0	0	0	0	3	0	0
294	TCGGCGACACCGTGGTCTCCTGTTCCCGCTCTTTGGGCAGTGGATCACTCAGGTTACCTC	0	0	0	0	0	0	0	0	0	0	3	0	0
295	TCGGCCGTTCTGCACCGAGAATGTACAGACAGCTCGGGGATGGGACGGGTGTCGACTTGT	0	0	0	0	0	0	0	0	0	0	3	0	0
296	TCGGCCCGGGACTGTATAACCCGCTGGGTTTGATATCCACTCGACCACGATGACCTATGT	0	0	0	0	0	0	0	0	0	0	3	0	0
297	TCGGCCACGTGACACGCTTAGTGTCTCGATAAGGCGGTACATTGTTCGTTACGTGTACAG	0	0	0	0	0	0	0	0	0	0	3	0	0
298	TCGGCACGTAGCGCGTCCCTTCACTGACTTACATCTGCTTCTGCGGTGTTCGGGTCAGCA	0	0	0	0	0	0	0	0	0	0	3	0	0
299	TCGGCACCACTATCGAAATTCTGCGTATTTACCTTGCATTTCCACTTTCGGGCCAGCCAT	0	0	0	0	0	0	0	0	0	0	3	0	0
300	TCGGACTATGCTCGTTTCGTACGTCCACTTTCTACGCTCCCTTAATTACGAGTTCTGCAG	0	0	0	0	0	0	0	0	0	0	3	0	0
Sorting	column R9_PDGFA
rank	read	R0	R0_II	R4_PDGFA	R8_PDGFA	R9_PDGFA	R10_PDGFA	R4_VEGFA	R8_VEGFA	R9_VEGFA	R10_VEGFA	R4_IL6	R9_IL6	R10_IL6
0	total-multiplicities	2978505	2537589	3599183	2268017	4288407	1452592	2638457	3201489	3225969	1624581	3662278	1561906	593067
1	CAGAGCAGGGCGCCGTGTCGCATAGTGTTGTCACTCCCCTGGAGGTCCATGCGAAATATG	7	2	20	308195	788734	178541	0	8	32	52	9	115	30
2	GCTGTGGCACACAGGGGGCCCGCAGGTTTTGCAGCGGGGACGATTACTTTTTCGTGCAG	7	0	43	470347	517312	50611	5	8	19	20	4	169	31
3	GAAACGCCGCTGGGCTAACGGGGGGCCCACAGCGTGGGGACGGTGTTTTGATCTATTCTA	2	4	5	123758	474114	81162	3	4	26	12	5	44	14
4	GCGGTATTACCGGGGGCCCTCCGGGTACGATTGGGGCTTCCCTATGCGGATCAGTTGGTA	2	2	13	167290	469698	106689	2	7	19	29	2	54	21
5	GCTAGGGCCGTCAGGCATAGAACCGTCTATTCAACAGAGGATTCTCCCAGATTCGGTGCG	4	6	30	341007	427665	95936	2	6	20	16	7	152	34
6	GTCGCCAAGGGCCGGGCACTGTCTACCGGTATGGTTTAACCTCCCACGCATAGATCGCGT	0	0	4	70834	271492	97786	0	3	11	11	3	37	22
7	GCGTACGTCTCTCTTCAAGACATGCGGACGGGGGCCCGGTACTACGGGGACGATGTTGCG	3	2	9	85742	208463	77700	0	2	12	15	3	29	10
8	GCGCCCGCTGAGTTCAGTGGGGGGGCCACGAAACCTATCTTTGAGGGGGACGCGAGTGTC	0	0	12	91066	160298	45059	3	0	9	8	2	31	8
9	CTCTGGTCGTGAGCTGGGCGGCTATTGCGTGCTAGCCGGTTACTTTTAGTCCCTAATGCG	0	0	5	66486	149273	79618	0	4	6	15	2	36	8
10	GCCGATACATCCGGGGGGCCCTCTGGGGACGATGTCTGCTGATCTTATTGATACTTCTGA	0	0	8	110699	117080	45481	0	0	7	10	2	21	11
11	ACGAAGGCGCTTGCGTATAGCACCGTGGGTGCTCCTGAGATTATGATACTTCAGTCGGGG	3	2	11	67630	110429	26065	0	0	2	3	0	37	6
12	AAGTTGTCAGGGCAGGTCGGTTGGGCCAACTTGCATGAGTCATGCTTTCCCCGGCGCTCT	0	2	16	30688	87922	46701	0	0	5	8	2	21	9
13	CGCCTCTTCTCACCGTGTGAGACTCCACGTCTTGATTGCAGGGTGGTTGCTTCCCATGCG	0	0	15	38722	67083	98866	3	2	6	8	0	25	6
14	GACAGCTGTATATCTACAGGGGGCCCTCAGGGGACTTTCGTTGTGGTTCATAGGCAAGTC	0	0	8	25625	65607	32971	0	0	2	4	0	13	0
15	CAGCTTTGCTTTAGCACCGGAGGCACTGCCTGAGTCGCTTTCAAGTACCGGTGTCGCCTT	0	0	13	43100	56515	44329	2	3	3	0	0	25	8
16	ATCAATACCGGGCCCCACTCGTGGGGTTGCAGATGATGGCAGCGCATGTTCACGGCGCCT	0	0	5	15498	45395	44644	0	0	0	5	0	10	4
17	CGGGCCTAGTACTAGGGGGGCCCACGTAGATGGCTACGTGGGGACTCGGATTAAAACAGTG	0	0	2	14727	38019	18002	0	0	2	0	0	12	0
18	GGCTTTAGAACTGAGTTCGCGGAGGGGGCCCCCTGGGTACCGGTGAGATAAAGTAACGCG	0	0	4	16190	32911	15403	0	0	2	2	0	11	0
19	AACGCTGGCGTTTCGGGCCCCCCTGGGAGTGGGGGGAATCTACGCAATCTCGTCCCATT	0	0	4	13956	30211	30941	0	0	2	2	0	8	3
20	AGGGCTGTGCCTACACAGCTAGGTCGGTTAGGGTTTGGATCGGGCGGCACTTTACCACTT	0	0	27	13670	19129	21708	0	0	2	0	0	11	2
21	TTCACGCTGGGAAATAACACAGGGGGCCCACTAGATGGGAACGTGAAGAGCGATCTTAGC	0	0	2	9738	18618	21064	0	0	0	0	0	11	0
22	GATACTGAGCATCGTACATGATCCCGCAACGGGCAGTATTCCTATCGATACTGAGCAT	0	0	6	3616	16980	9699	0	0	0	0	0	2	2
23	CGGCAGGGCCCCAATCTTTTTGGGGCATATTTACACCTAAATCCCCCGGTGTTCCTTGGG	0	0	3	14168	14006	15117	0	0	0	0	0	12	0
24	TACGGCGACTTGTAGGGGGCCCGGCGTAACGGGGACCGTCGATGTTCTGCGTCTGCACTG	0	0	4	12297	13696	15940	0	0	0	0	0	7	0
25	AGGGCGCCGGGTTATGAGCCTCTTCAGCATACGATGCCTGACAAGCCTCTAGTGTGCGAG	0	0	3	7747	13420	20921	0	0	0	0	0	4	0
26	GACCAGGGCCAGTTCTGGCATAGTAATTTCGCTCCCCGATGAGGGCGTTCTACATCGTGG	0	0	7	11699	13135	16230	0	0	2	5	0	4	0
27	GCGGCGCCTGTCAAGTAGGGTTCTTGAAAGCCGGGGGCCCCTCGGGAACGATGTCCATGC	0	0	2	9479	11939	18454	0	0	0	0	0	5	0
28	CTCGGCTGTATGGTCGGTGACAATACAGGGGGCCCCTAGGGTACCGAAAGGCTGGCGTCT	0	0	4	4553	7076	9211	0	0	0	0	0	2	0
29	CACGGGCAGAGGTTGGGCGTGCGCCAACTTCTGGGTATCCTTTAGGTCCCGTCTGTGTCC	0	0	4	3600	2858	6223	0	0	0	0	0	0	0
30	CATCATACGCCATCCGCATCTCAATGTCGTAGGTTCAAACTGTCTGTTTGATATTGGCGC	0	0	0	1465	2494	5811	0	0	0	0	0	2	0
31	TACGCGCCCGAACAAGGTCGGAGGTTCGTTTATGATAGCGCGCCCTATTTTGTTTTGTGG	0	0	27	8796	2233	7755	0	0	0	0	0	12	4
32	GCCGATTCCTTTGCTGAACGGGGGGCCCATCCCTATGGGGACGATTCTTGCGTTGCTCTG	0	0	0	690	2051	2404	0	0	0	0	0	0	0
33	CGCCGTAGGGAAGGTCGGTTTGGGGGCGTATGTGGATACTCATCGGCGTGCAATTACATT	0	0	4	1930	1990	1010	0	0	0	0	0	2	0
34	GCCCGCTCCTCACACAGCGTAGGTTCGTTTTTGTAAATGATAGCGACTAGTGGTCCAGCG	0	0	3	764	1696	3319	0	0	0	0	0	3	0
35	GCTCATAGTCGAGTAATCGGTCTTTAGGGGGCCCTATTTGGGTACGACTGTGGTCTTAGT	0	0	4	1856	1671	3630	0	0	0	0	0	0	0
36	CCGGGCTTTATCGGTATATGTAAACGGGCCGATCTCGCATTGTACCTGCGAGGCCTAA	0	0	3	3722	1544	5052	0	0	0	0	0	2	0
37	ACTGCAGCGACTTGTATACGAGGCGGGGGCCCAACGCTGGGAACTGCACGCATGAGAGGC	0	0	6	2468	1444	2286	0	0	0	0	0	0	0
38	AGTTCCGCGGGCACTTGTGCATGGTAGCGCCCCCGCGAGATCCCGCTAGTGCGTTGTGT	0	0	4	1397	1434	2053	0	0	0	0	0	0	0
39	CTATAACGTTGCTGTCTGAATTTAGGTTTGAGGTCGGTTAGGGGTTCAGACATTGTTTT	0	0	0	1219	1410	3200	0	0	0	0	0	0	0
40	TGCCGGTAACGGGGGGCCCGATTCGCCTGTTGGGAACAGATGATCTCTTTGTACGCGTTG	0	0	4	1572	1409	1977	0	0	0	0	0	0	0
41	ACAGTGCAAGGGGTGGAACGCCTCTTAATGTACCTCTGCCCCGCGGCATTACCTTGTACG	0	0	0	1088	1269	3651	0	0	0	0	0	0	0
42	CAGGCAATAAAGTTTATTGGGTACCGCCCAGTGGTCCTTTGGAGACCATTTATACTTAAC	0	0	0	1860	1182	3171	0	0	0	0	0	0	0
43	TGGTACCATAGGGTAGGTCGGTTGGGGGTTGCCTTGATGCTGTCCTGGGGGCGTTCCAGT	0	0	4	1424	1139	1901	0	0	0	0	0	0	0
44	GGACAGCTTTCATCTTAGAAGGGGGCCCGGCTTAGACGGGGACGGTCGATGCGGCCTTTT	0	0	4	1364	944	1018	0	0	0	0	0	0	0
45	CCGCAGCATGGGTGTTTGTGTACTTGCGGCTATTGCGCATCGTCGCCCCCGCGGGCCCAT	0	0	3	626	898	1841	0	0	0	0	0	0	0
46	GATCGTATCGGGCTACGGCCATGCTCGGGTTCCGAGGCACGGTTTTTGAAGGGTTGGGAG	0	0	0	105	860	1386	0	0	0	0	0	0	0
47	CTCCTTGGGGGGCCCTCTGGGTACGGCGAATGCCGCCAAGTTGGATGCGTTAATTTTCGA	0	0	3	726	820	1470	0	0	0	0	0	0	0
48	GCCAGATTAGGCCCCCCGTTCACGGGGTAGGTTCAAGTTATTGATAGCCCCTCATGATGT	0	0	5	2740	762	2201	0	0	0	0	0	0	0
49	ACCGGTGTGCAGGGTGTCCAAATTGTCCTCAACATGATGCCTCTATTGCGACTGGGTTA	0	0	0	559	692	1087	0	0	0	0	0	0	0
50	GCTGTTCTCTCAGGGGGCCCGGTGGCCGGGGACGATGTATGTCATTCATCTCTGTTGTAA	0	0	0	2177	659	1156	0	0	0	0	0	0	0
51	GTCACTCAGTTGGGCGTTGCGGCATTCGTCGTACGGGTACTATTATCATGGTCCCTACTG	0	0	4	853	589	1439	0	0	0	0	0	0	0
52	GGTCGCGAGGGCGTCTAAACGCATAATCCTCCGAGGGTTCCCGAGTCCACGGACCTAACG	0	0	0	1268	523	1187	0	0	0	0	0	0	0
53	GCGCAAAGTTGGGGATGTTTTGGATGGTAGGGCGGGGATGGGGTCTTTGTTATGTCGCAG	0	0	5	931	446	314	0	0	0	0	0	0	0
54	CCAAGAGAGTGTCTGACGAGGGCCCCTTTCGGGCTAGGGGTCTTGGGAACATGGGCGTCT	0	0	0	274	440	572	0	0	0	0	0	0	0
55	GACTGGGGTTTAGGTAAATTGTCATCACACAGGTATAGGTCGGTTAGGGCACCCTCGTCG	0	0	3	753	397	747	0	0	0	0	0	0	0
56	GCACAACCGCCGTCGTCCGGGGGAGGTTCAAGCTGATTCTTTCCGATTGATATTGAGCTT	0	0	16	2761	382	1586	0	0	0	0	0	3	0
57	AAACGAGAACGGGCCCCGGTGTGGAACTGGGGTCGAGTATGGTCGATCGGCATCTGTGGA	0	0	2	503	353	365	0	0	0	0	0	0	0
58	CCGGGCCGTCGACGGGCGCTCGGCGGGTTACTCCTAGTCCCATGTTTAAGCGACGTGCGA	0	0	0	928	351	722	0	0	0	0	0	0	0
59	CCCGGTGCGTAGCCTCCACTAGGGTCTACGGGGCCGTCAGGCATAGCTTTGCTCCACGTA	0	0	2	830	303	1164	0	0	0	0	0	0	0
60	CGGCGCCCCTAAACGTACTCATTATTGCATGGCGCAATAGGCAATCAAGCACATGCGCTT	0	0	2	910	285	705	0	0	0	0	0	0	0
61	GCGGCAGCTAAGCTGGGGGCCCGATTACGGGGACCGCGATACAGTGTGAGGTGAGATGGA	0	0	3	174	281	138	0	0	0	0	0	0	0
62	CCGCCGTTACGCGTCGTACGTCGTATCGGGGTAGGTTCGAGTTCGATAGATTGGGCATGG	0	0	10	1975	256	315	0	0	0	0	0	0	0
63	CTTTCGGATAGCTAGACTAGGCTTGGTCGGTTCGGGGTCGGTATCCGCTTAGAATGACAT	0	0	0	231	221	533	0	0	0	0	0	0	0
64	GTTTGAGGGCATATCCACCATGGGTATGTGTTGGCTCCTGTACTCCCGTTTTCCGCGATG	0	0	0	541	218	539	0	0	0	0	0	0	0
65	TTCAAATACACGTTACGCACCAATCAAGTAGTATCGGGAGGGCCCCTCTGGGGATTTTGA	0	0	0	547	216	582	0	0	0	0	0	0	0
66	AGTTCGCGACTGTGTTAACAGCCGGGGGCCCAGATTGGGAACGAACGTCAGAGGGCGAGC	0	0	4	336	212	184	0	0	0	0	0	0	0
67	ATGATGCCGCTACGCGGGGGGCCCTGGCCAGGGTACATCAAAGGGTGTTTGCTGTGTTTT	0	0	2	258	206	175	0	0	0	0	0	0	0
68	GTTCCGCTTTGCGGGAGGGGCCCTCCGGGGACGATGCTCCAGTGAGCTGTGGGTTTCTAG	0	0	0	205	179	142	0	0	0	0	0	0	0
69	GACCGGGTGGTTCCCGTAGGTTCATAGCGGGTCGCTATCATGATATCGTTGTAGGTCTTT	0	0	6	1379	178	1134	0	0	0	0	0	0	0
70	GGGGCCGTAGGCAGGCCCCCCCCCGAATGTGGCCATGGTCGCAACTGTAGTTGCAATGGC	0	0	0	196	174	371	0	0	0	0	0	0	0
71	TAGGGCCGCCAGGTATAATGTTACATTCCCGTTGGAGCAGGGTTGACTCACTTTGTCAGT	0	0	2	282	143	297	0	0	0	0	0	0	0
72	CTAAAGGTGAGTTCGCCTCTCCCGTAGGGTTTAGGTTCGCCATTCCGTCAACCATTTTAG	0	0	2	233	140	606	0	0	0	0	0	0	0
73	TTTGGGCCGCATGGTATAGCGCCTGCTCCCGTCGAGAATGGATAGGGCATATTCGCACCG	0	0	3	255	135	181	0	0	0	0	0	0	0
74	TCGGAAAGGGTTCGTTGCCTGAGGCATGGTCGGTGTAGGGCAGGCAACCTTGCTGGGCTT	0	0	3	212	126	358	0	0	0	0	0	0	0
75	AAGAACCCGCTTTGCGGACTGAGGGAATGGGGGCCCGTCTTTTGGGGACGTGGGTTGTCA	0	0	0	153	122	68	0	0	0	0	0	0	0
76	CATCCGGCATTCGTAGGCGGCCTGACCCGTGTTGTGAATACTCCTACGTTGGCCTCGGGT	0	0	5	341	107	280	0	0	0	0	0	0	0
77	AGTGCAGGGTGGTAATGATCCGCCTCTAATGGGTGGTTATTCTTCCGGAGTTTGTTCTTG	0	0	0	96	105	350	0	0	0	0	0	0	0
78	ACCGCCATTCAAAAATCATGTTTGCTTAACGGGGGGCCCAAGGTTTGGGTACGGTGATTT	0	0	0	231	105	272	0	0	0	0	0	0	0
79	GCTAGTCCCCCCGTTGGTACTAGTAGTTTATCGATGGGCCCGATCCAGTAACAATGCACT	0	0	3	487	99	347	0	0	0	0	0	0	0
80	CGGGGGATGCTTTTCGTGCGCAGGGTGGGGCGATACGGGGTCGCATGGGCTTAATCCCCG	0	0	3	467	89	149	0	0	0	0	0	0	0
81	TTCAATAGTCGACTGTGTAGGCTTGGTCGGTTCGGGCCAGTCGTGTAAACCGATGTGGGTC	0	0	0	112	89	152	0	0	0	0	0	0	0
82	CTTAGGGCCAGTATTGGTATAGTGTATAACTCACTCCCATGCGGTGTCATTGCGTCTCGG	0	0	2	685	79	181	0	0	0	0	0	0	0
83	TTAGGGTAGGTCGGTTGGGTTGCATGTGGCTCCATGCGGCAGGCGGTTGTTACGCCACAG	0	0	3	140	76	147	0	0	0	0	0	0	0
84	CTCTCGTGTTCCGTGGAAATGGGGGCCCACCGTTGGTGTTTGCCAACGTGTGGGGACGTG	0	0	0	116	60	69	0	0	0	0	0	0	0
85	GCTTGTTCTGCAAGGGGGCCCGTCAACCGGGGACGATACTGATTGATCGACCTATGGCGC	0	0	0	185	57	112	0	0	0	0	0	0	0
86	GACTCCCGCAAGGATCCAGTCTACGCCTAGGGCGCCCAAAATGGGCGCATAGTCCATGTA	0	0	4	371	54	204	0	0	0	0	0	0	0
87	TCTGTCTGGGCACTTGTGCATGTCCTCGGGACCCCAGATATTCGTAAAGGGTTGAGGAAT	0	0	0	124	53	73	0	0	0	0	0	0	0
88	CAGGCCATATTCGGGTGCATGTAGGTTCGCTCAGTGATATTGTGGAGTTTGGGCCAGTTT	0	0	0	187	53	134	0	0	0	0	0	0	0
89	CAGGTTAATGTCCCGGGACTGGCTGGGGGTCCCCAAGGAGTGGGGTTGTGGAGTGATCCT	0	0	0	145	42	290	0	0	0	0	0	0	0
90	CAGATGTTCTCCGACGGGCCGCTAAGGTATAATTTTGATTCCCGAATCGCTGTGCGGTG	0	0	0	71	42	67	0	0	0	0	0	0	0
91	TAGCCCACTGCATAGAGGTAGCCACGTATGTGGGTGTTACCCATTCGTAGCTACCGGTGA	10	22	19	26	37	42	223	2557174	1876785	513147	19	499	79
92	GCTCCCCCCTAACGGAGTCGGCTGACTATGGCGTGTAGAGTAGCTTTCATGGGGGCCGTT	0	0	0	9	35	112	0	0	0	0	0	0	0
93	AGCCGCCTCCTCCCTGACAAGATCTTATAATAACTCGCCGGGTGGCTGTGCATGTCTATG	0	0	0	27	24	69	0	0	0	0	0	0	0
94 G	AAACGCCGCTGGGCTAACGGGGGGCCCTCTGGGGACGATGTCTGCTGATCTTATTGATAC	0	0	0	2	22	13	0	0	0	0	0	0	0
95	GAGGGGTGGGGTGAAGGCTGGGGTTAGAGTGGGGATGCTATCGGACACACGTGTTTATTC	0	0	0	223	21	25	0	0	0	0	0	0	0
96	AAGCTCATCTATAAGGAGGGGGCCCCTTGGGTACTTGATGGCAGTAATGGGGTCCTAAGA	0	0	0	52	21	6	0	0	0	0	0	0	0
97	CTGTGCAGGGGGCCGGGGCGCATAGTGCGGTCTATCCCGTGGAGTTCAATCCGTAATATG	0	0	0	2	20	2	0	0	0	0	0	0	0
98	GCTAGGGCCGTCAGGCATAGAACCGTCTATTCAATAGAGTGGTGTCCCATGCGAAATATG	0	0	0	9	18	0	0	0	0	0	0	0	0
99	CTGTGGTCGGGGGCGGGGCGCCTAGTGCGGGCTATCCGGTTGCTTTTAGTCCGTAATGCG	0	0	0	3	18	1	0	0	0	0	0	0	0
100	CCCCCATGGTCAGTCGGGATATGTGAAAGGGCCGACTTCCAATGTACCATGCACCGTAGG	0	0	0	146	18	73	0	0	0	0	0	0	0
101	AGGGGGCCCTGGGGGAACGTGTAAACGCTGATGGTCGTGGAAGCGGGGTCTTGGGAATTC	0	0	0	18	17	17	0	0	0	0	0	0	0
102	ACTAAGGCGCTTAGGCATAGAACCGTGGGTTCACCAGAGGTTTCTATAATTTAGGCGGGG	0	0	0	9	17	0	0	0	0	0	0	0	0
103	ACGAAGGCGGTTAGGCATAGAACCGTCTGTTCTACAGAGGATTTTCCAATTTTCTCGGGG	0	0	0	10	17	1	0	0	0	0	0	0	0
104	CAGAGCAGGGCGCCGCGTAGCATAGTGTTTTCAATACCGTGTTGGCCCATGTTCGATATG	0	0	0	0	15	0	0	0	0	0	0	0	0
105	GGGTGAGGCTTCGGGGATGTCAAGAGGTGTATATAGGTCGGTTAGGGTCGGCCCCGATAG	0	0	0	31	14	18	0	0	0	0	0	0	0
106	GCTCTTACGCACGCCGTCAGGGGGGCCCCTTGGGTACGGGTTGATTATTCGTAGCGATAG	0	0	0	40	14	30	0	0	0	0	0	0	0
107	AATTAAGGGTAGGTCGGTTGGGGTTGATAGGTAGCTTCGTAAAGTAATGAGCTGACGGGG	0	0	0	35	14	11	0	0	0	0	0	0	0
108	CAGGGTTAATTACTTTGGTCGGTGTAGGGCAGAGGTGAAGGGCATGCGTGGGGTCGTGG	0	0	0	40	14	6	0	0	0	0	0	0	0
109	CAATACGCTGATTTTTTTGAAGGGGGCCCCTGGGGTACGTACTGTCCGGTGTAGTTGCCG	0	0	0	44	13	48	0	0	0	0	0	0	0
110	ACTGTTGGGCAGCCGCATAGACGGGGGGCCCTTATGGGTACTGGTCCTTACACAGTGTA	0	0	0	56	13	49	0	0	0	0	0	0	0
111	CTAAGGGCCGTTACCCGAGTTTTGGGCTAGGTGTTTCGTAAGATCCCGGTGTGTCGCGAC	0	0	0	42	11	18	0	0	0	0	0	0	0
112	AGGGTCTTCAGAATTGCTTGGGTCCCCACTGGATAGAGCACAAACTGGGCGGTGCATGAC	3	2	4	7	11	10	3	410417	678981	66718	4	159	32
113	AAAGCCCACTGCATAGAGGCCGCTCAACATGCGAGCCGGTGTACTTCAACAGGTATCCT	3	6	5	5	11	17	10	83624	512086	797619	6	74	24
114	GTGGCAAAACGCGGGGCCCTCCGGGCACGATTGGTTTATCCTCCCACGCATAGATTGCGA	0	0	0	0	10	0	0	0	0	0	0	0	0
115	TGCCAATGGGCCCCAATAGCCGGCGGTAGTTGGGGTGGCTGATTCAAACGTGCATCCGAC	0	0	2	34	9	23	0	0	0	0	0	0	0
116	CTGTGGAGGGGGGCGGGGCGGCTATTGTTTGCTCTCCGCTTACTTTCCATGCGTAATATG	0	0	0	3	9	1	0	0	0	0	0	0	0
117	CTCTGGAGGGGGGCTGGGCGCCTATTGTGGGCACTCCCGTGACTTTCAGTGCCTAATATG	0	0	0	0	9	0	0	0	0	0	0	0	0
118	CCCGCCTCTGTGCCATACTATGGGCTCCAAGCAAAGCGCCGGGAGGGGCAAACGTAAAAT	0	0	0	52	9	49	0	0	0	0	0	0	0
119	CAGCGCGTTCCTTGGGGATTGTTGGGGTGGGGCGTGTAGATGGGGTCATGTGGGGATGCT	0	0	0	90	9	20	0	0	0	0	0	0	0
120	CATGTCGCAGGGGGCTTCGGGGTCCTGAAGAAGGGGGGTGGGTCGTTCAGCGATGGTAGT	0	0	0	215	8	24	0	0	0	0	0	0	0
121	ACTTTTCCATGGGCTCGAGGGTAGGTCGGATGGGTATGCCCGTATTGCAGTATAATGTGG	0	0	0	19	8	19	0	0	0	0	0	0	0
122	GCTGTGGCACACAGGGGGCCCGCAGGTTTAGCACCGGAGGCACTGCCTGAGTCGCTTTC	0	0	0	0	8	4	0	0	0	0	0	0	0
123	GCTAAGGCCCTTAGGCATAGCACCGTGTATTCTACTGAGGATTTTCTCCGTTTGGCTGGG	0	0	0	0	7	1	0	0	0	0	0	0	0
124	GCCCCCGGTAAATTTACAGGGGGGGCTCAGGAGCCTTTCTTTGTGGTTGATAGGCAAGTC	0	0	0	1	7	0	0	0	0	0	0	0	0
125	CCTCTGCGCGCCGTTAGCACGATTCTCCCGGCGTAGTTTATCGCAGAGACAACCTCGGAT	0	0	2	37	7	13	0	0	0	0	0	0	0
126	CCCATTAGCCCGGGGCGCTTGTGCGCATACCGTCCGGTCCCCGGTTTCCTCATCGGGATT	0	0	0	38	7	21	0	0	0	0	0	0	0
127 T	TCACGCTGGGAAATAACACAGGGGGCCCGCAGGTTTTGCAGCGGGGACGATTACTTTTTC	0	0	0	0	6	4	0	0	0	0	0	0	0
128	GCTAAGACGGTTAGGTATAGAACCGTGTGTTCTACTGAGGTTTTTATACGTCAGGGGGGG	0	0	0	4	6	0	0	0	0	0	0	0	0
129	GCGGAATTACCTGGTGAAGACATGGGACGGTGGGGGCTTCCCTATGCGGATCAGGTGGTA	0	0	0	1	6	0	0	0	0	0	0	0	0
130	CTGTGCAGGGGGCCTGGTCGGATATTGCTGTCTATCCGCTTGCTTTTCGTCCGTAATGTG	0	0	0	2	6	0	0	0	0	0	0	0	0
131	CTCTGGGCGCGTGCTGATAGCATCTTGGGTGCTCGCCGGTTTATTTTAGTTCCTTATGGG	0	0	0	0	6	0	0	0	0	0	0	0	0
132	CAGTGGAGGGCGCCGGGGCGCATATTGTTGTCACTCCCCTGGATTTTAGTCCCTAATACG	0	0	0	0	6	0	0	0	0	0	0	0	0
133	AAGAGGGGGGTGCCGTGTCGCATAGTGTTGTCACTCGCCTGGATGACCATTCGATCTGGG	0	0	0	1	6	0	0	0	0	0	0	0	0
134	TGCTCGGAGGTGCGGTCGGTCTGGGGAGCAAAGGGTGCCAGTGCGTGGGAGCGAGGCGTA	0	0	0	5	5	0	0	0	0	0	0	0	0
135	GCGCCCGCCTAGCTTAGAGGGATGCGGACGGAGGCCCGGTTTTACGGGGACGCTGTTGCG	0	0	0	0	5	1	0	0	0	0	0	0	0
136	GCCAGGTTCGGCTGGGGGCCCGACGTGGCCTTGCGCGTTGGGTCGATGGTCCTCGGAGGT	0	0	0	14	5	3	0	0	0	0	0	0	0
137	CAGTGGAGGGGGCCGTGGCGCCTAGTGTTGGCTATCCCCTTGCTTTTCGTGCGAAATATG	0	0	0	0	5	0	0	0	0	0	0	0	0
138	CAGTGGAGGGGGCCGGGTCGGCTATTGTTTTCACTCCCGTGGAGTTCCATGCGTAATGCG	0	0	0	0	5	0	0	0	0	0	0	0	0
139	CAGAGGAGGGCGCCGTGTCGCATAGTGTTTTCACTCGCCTGTTCTCCCAGGCTCGGTGTG	0	0	0	1	5	1	0	0	0	0	0	0	0
140	CAACTTTCCTTTAGCTACGGGGGGGCCCACAGCGTGGGGACAGAGTTTTGATCTATTCTA	0	0	0	0	5	1	0	0	0	0	0	0	0
141	TTCACGCTGGGGGGCAAACCAGGGGGCCACCGCGATGGGACGGTGATGTGAGCTATTCTA	0	0	0	0	4	0	0	0	0	0	0	0	0
142	GCGCCCGCTTCTCTTAGAGGCATGCCCACGAAGCCTCGCTTTTAGGGGGACGCTGGTGTG	0	0	0	0	4	0	0	0	0	0	0	0	0
143	GCCTGGTTCCGCTTTGGGCCAGTAGATCAACAAATCTCTGGTAGGCCCCCCCCAAAGCTA	0	0	0	16	4	10	0	0	0	0	0	0	0
144	CTCTGGTCGGGAGCGGGGCGCATATTGCTGTCACTCCCCTTACTTTCCGTCCCTAATGCG	0	0	0	0	4	0	0	0	0	0	0	0	0
145	CGGGCTATACTTAAGCCTGTAGGTTCGTTCACCGATATTGTGTTCTCGCGTCAAAGTGTG	0	0	3	63	4	39	0	0	0	0	0	0	0
146	AGTTCAGTGCATGAATGGGTGCACCAGCGCCTCTCGTGGGACCGGATCCAAGCCGATTGC	0	0	0	0	4	5	0	0	0	0	0	0	0
147	AGCCAGCTGATGGGTGCCGGCGCCTCTTGGAGACCAAATGCATCCTGGCGGCAGCTCGTG	0	0	0	0	4	4	0	0	0	0	0	0	0
148	AAAAATACCGGGGGCTACTGGTGGGGCTGCAGCGGGGGGCCGGGGTTTTGATCTATTCTA	0	0	0	0	4	0	0	0	0	0	0	0	0
149	GAAACGCCGCTGGGCTAACGGGGGCCCCACTCGTGGGGTTGCAGATGATGGCAGCGCAT	0	0	0	0	4	7	0	0	0	0	0	0	0
150	CGGGGGGCCATGTCTGTGAGAAAGGGGACACGGCGTTTCAGCCGTGCCGGATTGGAGTG	0	0	2	4	4	0	0	0	0	0	0	0	0
151	GCGCCCGCTGAGTTCAGTGGGGGGCCCACTAGATGGGAACGTGAAGAGCGATCTTAGC	0	0	0	0	4	10	0	0	0	0	0	0	0
152	TGTCCTCGGGGGATGCTTCCGAGGCGTGGGTGGGGCAGGGGTCATGTGTGCAGCCCACCC	0	0	0	8	3	2	0	0	0	0	0	0	0
153	GTCTCCCGGGCCGAGCGTTGTGTTTTGACGTCGGGCACATTTCTTACGTGAGGTCTCTTA	0	0	0	18	3	13	0	0	0	0	0	0	0
154	GGTTCGGGCGCCTCCTTCTTCGAGGAGGGAGTCGCTTTAAAGTACGCCTGTGCGCTGTAT	0	0	2	8	3	10	0	0	0	0	0	0	0
155	GGGAAGGCCGCCAAGCATTTAACCGTCTATTTAACACAGAATTCTCCCGGGTTCCTTGGG	0	0	0	3	3	0	0	0	0	0	0	0	0
156	GCTCCCGCGCAGGTCTAAGGGGGGGCCCACAACGCTAGCTTTGAGGGGGGCGCGAGTGTC	0	0	0	0	3	0	0	0	0	0	0	0	0
157	GCGGCATAACGGCGGGCCCTGCCGACCCGAATGGGTTAACCTCCTACGCATAGATTGGGA	0	0	0	1	3	0	0	0	0	0	0	0	0
158	GCGAGGGGGGCCAGGCGTCGCATCGTGTTTTCACTACCCTGGTGGCCCATGCGAAATACG	0	0	0	0	3	0	0	0	0	0	0	0	0
159	GCACCGGCCCTCTATTGCCGTAGGTTCACTACCTGATATGCGACAACCGATATTCGGCGG	0	0	6	50	3	32	0	0	0	0	0	0	0
160	GATGCGGTATCGGGGATTGTATGGGAGGTGTGGGCGGGGCTGTTCGGGGTCCTTACAGTC	0	0	0	13	3	4	0	0	0	0	0	0	0
161	GAAACGCCGCTGGGCTAACGGGGGGCCAACTTGCATGAGTCATGCTTTCCCCGGCGCTCT	0	0	0	0	3	0	0	0	0	0	0	0	0
162	CTGACCCGGGGGCCGTGTCGCATAGTGTAGTCAGCTCCGAGGAGTTTCGTGCGTAATATG	0	0	0	0	3	1	0	0	0	0	0	0	0
163	CTCTGGGCGTTTGCGGGGAGCCTATTGGGTGCTCCTCGGATTATTTTACTTCAGTCGGGG	0	0	0	0	3	0	0	0	0	0	0	0	0
164	CTCTGGGCCTGTCTTGAACACATATTGCGGGCTAGCCGGTTCCTTTTAGTCGCTAATGCG	0	0	0	0	3	1	0	0	0	0	0	0	0
165	CTCTGGACGTGACCGGGTCGCATAGTGTGGTCACTCCCCTTGCTTTCCATGCCAAATATG	0	0	0	0	3	0	0	0	0	0	0	0	0
166	CGTCGGAGGCCGTCCGGTACGGACGGTGTTGGTTCGTCCTCCTCTGCAGATCAGTTGATG	0	0	0	0	3	4	0	0	0	0	0	0	0
167	CGCGCCTACCGCGGTTCTGGGTGCTCCGGGACCCCCTGGGGTAGCGCCTCTGATAGGGGG	0	0	0	9	3	0	0	0	0	0	0	0	0
168	CCACACAATTTAGGGGCGCTTGCGCATAGCGAACATTGGCTGTCTAGTGTTCACTCCCCT	0	0	0	32	3	8	0	0	0	0	0	0	0
169	CAGAGCAGGGCGCCGGGGCGCATATTGTGGGCTCTCCGCTTACGTTTAATCCGTAATATG	0	0	0	0	3	0	0	0	0	0	0	0	0
170	CAGAGCAGGGCGCCGCGTCGAACAGTCTTTTCACTCCCGTGGTGGCCCATGCGCAGTGCG	0	0	0	0	3	0	0	0	0	0	0	0	0
171	ATCAAGGCGCTTGCGGATAGTCCCGTGGGTGCTCCTGGGATTCTTATACTCCATACTAGG	0	0	0	4	3	3	0	0	0	0	0	0	0
172	AGGGTAGGTCGGTTGGGTATGGGTCAGAGATCGACTTGGGTCTTCAGTCTTTAGGTGAGC	0	0	0	6	3	3	0	0	0	0	0	0	0
173	ACGTGGGCGCTTGCGGGTAGGCCCTTGGGTGCTCCCGGGTTACTTTTAGTCCCTACTGGG	0	0	0	4	3	0	0	0	0	0	0	0	0
174	ACGAGGGGGCTTGCGTGTAGCACCGTGGGTGCTCCTGCCTGGAGGACCATTCGAACTATG	0	0	0	1	3	0	0	0	0	0	0	0	0
175	ACCGTGCGAGAATTGGAGGGCGGGGTGCTATAACGGGGTCCGGTTGGGGATGTCTTACCA	0	0	0	46	3	17	0	0	0	0	0	0	0
176	GAAACGCCCCCTGGGGTAAAGGGGGGGGCCCCCACCGGGGGGGGGGGGGGTTTTTTTTT	0	0	0	0	3	0	0	0	0	0	0	0	0
177	AGGGCCAACCTTGTTGGTATATTATTTTAATCCCCGAATGACGGTCCCGCTCTCTCTT	0	0	0	25	3	27	0	0	0	0	0	0	0
178 G	CGGTATTACCGGGGGCCCTCCGGGTACGAGTGGGGGGAATCTACGCAATCTCGTCCCATT	0	0	0	0	2	2	0	0	0	0	0	0	0
179 G	CCGATACATCCGGGGGGCCCTCTGGGGACGATGTCTACCGGTATGGTTTAACCTCCCACG	0	0	0	0	2	0	0	0	0	0	0	0	0
180	TGGCTACTTCGCGCTTCACGCAGCGGAGAGGTGCTTTCCATCATGCGTCTTTTCGGTTGT	0	0	0	0	2	0	0	0	0	0	0	0	0
181	TCCGGCGTCTTGCTTGGAGACAGGCGGACGGGGGCCCGGCACTACTCTGCGGCTGTTGCG	0	0	0	1	2	0	0	0	0	0	0	0	0
182	TCCCCACTTACGGTGTGCTAATAGCACTCGCAGGGCTCGCCTGACTACCCCTGGCTGTTA	0	0	0	0	2	0	0	0	0	0	0	0	0
183	GTGGCCTAGGCCCGGGCACTGTCTACAGGTATGGGTTATCCTCATACGGATCGATTGGGT	0	0	0	0	2	0	0	0	0	0	0	0	0
184	GTGGCCAAGGCGCGGGCACTGTCTACCGGAATGGTGTTACCCCCTACGCATCAGTTGGTA	0	0	0	0	2	0	0	0	0	0	0	0	0
185	GGTCCTGGTTCGCCCCGTCCTCCTGCATCGGATCTCATTCCCCCTTCCCAGGCCCGGCAG	0	0	0	0	2	0	0	0	0	0	0	0	0
186	GCTAGGGCCGCCAGGCATCGCATAGTGTTGTCACTCCCCTGTAGTCCCATGTTAAGTATG	0	0	0	0	2	0	0	0	0	0	0	0	0
187	GCTACGCCCGTCAGGCATAGGGCCGCCTACTGAACGGGGGCGGTGCTTTGATCTATTCTA	0	0	0	1	2	0	0	0	0	0	0	0	0
188	GCGGTATTACCGGGGGCCCTCCGGGTACGATTGGGGCATATTTACACCTAAATCCCCCGG	0	0	0	0	2	0	0	0	0	0	0	0	0
189	GCGGCGCTACCGGGGTACCTCGGGGCCCGAATCGTGGGTACGGAGTTTTGATCTATTCTA	0	0	0	0	2	0	0	0	0	0	0	0	0
190	GCGCCCGGTATGTTCACAGGGGGGCCTCCGAAACCTTTCGTTGAGGGTCATAGGCAAGTC	0	0	0	0	2	0	0	0	0	0	0	0	0
191	GCGCCCGCTTCGCTCAATGGCATGGCCACGAAACCTCTCTACTACGGGGACGATGTTGCG	0	0	0	0	2	0	0	0	0	0	0	0	0
192	GCGAAGGCCTCTCTTCAAGACACCGGCTCTTCGGCAGAGGATTCTCCCAGATTCGGTGCG	0	0	0	0	2	0	0	0	0	0	0	0	0
193	GCCTCAAACCTCCGCGCCTGTATTCCCTCTACTCCTGTACGGCATGTCGGCCCCCGCGTT	0	0	0	0	2	0	0	0	0	0	0	0	0
194	GAGAGGCCGTCAGAAGTATTCGTCGGCATGGTTAGATGTTAACCCCTCTGCGATGCCGTG	0	0	0	6	2	0	0	0	0	0	0	0	0
195	GACCGCTTCACATCGAGAGGGGGTCCTCGGGGGGCTTTCGGTGTGGTTGATTGGCAAGCC	0	0	0	0	2	0	0	0	0	0	0	0	0
196	CTCTGGACGTGGCCGGGGCGGCTAGTGCTTGCACGCCCGTTAAGTTTAATCCCTAATATG	0	0	0	1	2	1	0	0	0	0	0	0	0
197	CTCTGGACGGGGGCGGGGCGGCTAGTGCTGTCTATCCGCTGACGGTTCATCCCTAATACG	0	0	0	0	2	0	0	0	0	0	0	0	0
198	CTCTGCAGGTGGGCTGGGCGCATAGTGTGTGCACTCCGCTTGATGTTAGTGCGAAATATG	0	0	0	0	2	0	0	0	0	0	0	0	0
199	CTCTGCAGAGGGGCTGGGCGCCTATTGCGGTCTAGCCGCTTGATTTTCATGCCTAATGCG	0	0	0	0	2	0	0	0	0	0	0	0	0
200	CTCCTTTAGTGCCGGGCACTGGGCACTGGCTGGGTTGCTTTCAAGAACCGGTGTCGCCTT	0	0	0	0	2	0	0	0	0	0	0	0	0
201	CTCAGGGGTGGGGGATGTTTCGGGGGTTGGCTGATAGGGGGATGCATCGACCCGGCGTGA	0	0	0	10	2	0	0	0	0	0	0	0	0
202	CTCAGGACGGTGCCTTGGCGGCTAGTGTTGTCAAGCCGGTTGCTTTTAGTCCCTAATACG	0	0	0	0	2	0	0	0	0	0	0	0	0
203	CGTCGGGCCGCCAGGCATAGTGGGGCCTATTTAACACTGAATTCTCCCGGATTCGGTGCG	0	0	0	0	2	0	0	0	0	0	0	0	0
204	CGTAAGGCCGCCAAGCTTTTTGGGGCCTATTTAAACCAAAATTCTCCCAGGTTCCGTGCG	0	0	0	0	2	0	0	0	0	0	0	0	0
205	CGGAGATAAGTTAGCCCACTGCAGAGAGGCTCTAGTTTGGCATGCCGTCAAGCCGTTGTT	0	0	0	0	2	0	0	4988	24650	36493	0	5	0
206	CGCTTCTCACCCGACGGCATAGTCGTGGGGCATCGTCCCTTTGCAGGTCTTTGTGCGACA	0	0	0	0	2	0	0	0	0	0	0	0	0
207	CGCCATAGTTGCAGTCCTCCAGAATTAAGTGTCTTGATTGATTTGAACGGGGTAGTTCGG	0	0	0	0	2	0	0	0	0	0	0	0	0
208	CCTAGGGCCGTGACGCGTAGCATCGTGTTTTCAATCCACTGGAGGTCCATGCGAAATATG	0	0	0	0	2	0	0	0	0	0	0	0	0
209	CAGTGCAGGGGGGCGGGGCGGCTATTGTTGTCAATCCGGTGGATTTCAATCCCAAATGTG	0	0	0	0	2	0	0	0	0	0	0	0	0
210	CAGAGCTGGGGGCCTTGTCGCCTAGTGTTGGCACTCCGGTGAAGCTCCGTGCGTAATATG	0	0	0	1	2	0	0	0	0	0	0	0	0
211	CACTGCAGGGCGCCTGGGCGGCTATTGCGTGCTAGCCGCTTACTTTCCATCCCTAATATG	0	0	0	0	2	0	0	0	0	0	0	0	0
212	AGGAGCAATGGGGGCCCCTTCGCTGCCAAGGGGGACGTGGAAGCTTGACCTCGCTTGTAT	0	0	0	13	2	17	0	0	0	0	0	0	0
213	ACGCATTCTCCACATCCAGAGCAGGGCGCCGTGTCGCATAGTGTTGTCACTCCCCTGGAG	0	0	0	0	2	0	0	0	0	0	0	0	0
214	ACGAAGTTACCGGGGGACCTCACGGTGCGATCTGGTGTTCTTATTATACTTCAGTCGGGG	0	0	0	0	2	0	0	0	0	0	0	0	0
215	ACGAAGGGGCTTGCGTATAGCATAGTGGTGTCACTTGCCTGTAGGTCCATGCGAAATATG	0	0	0	0	2	0	0	0	0	0	0	0	0
216	ACGAAGGCCCTCGGGCATAGAACCGTGGATTCTACAGAGGTTTCTACCATATTGTCGGCG	0	0	0	3	2	0	0	0	0	0	0	0	0
217	ACCAGGGCGCTCGCGGATAGGCCAGTGGGTGCTCGCGGGTTTCTTTTACTTCATTCGGCG	0	0	0	0	2	0	0	0	0	0	0	0	0
218	AACATCGAGCTGGGCGGCCCACGCGGGCTGGGTCACCTGTATACTGTAGGTCCCTGATCG	0	0	0	0	2	0	0	0	0	0	0	0	0
219	CGCAGGTTGAGACCCAGATGCAACCTCTATCCAATTGGGAGCTCAGCACTTCTCGCTTG	0	0	0	0	2	0	0	0	0	0	0	0	0
220	ACCGTGGGAGACAGGGGGCCCGCAGGGTGTGGGGCGGGTCCGATTAATTTTTTGTGCTT	0	0	0	0	2	0	0	0	0	0	0	0	0
221	GGAACGGCGCTGGGCTAACGGGGGGGCCACAGCGTGGGGTCGGGGGGTAGTTTACCACTT	0	0	0	0	1	0	0	0	0	0	0	0	0
222	GCGCCCCCTGTGGGCAGAGGGGGGGCCACGAACCCGGTGTCGGAGGTTTGATCTATTCTA	0	0	0	0	1	0	0	0	0	0	0	0	0
223	GCCGAGCCACTCGGCTAGCGCGCGGCCCACAGCGTGTGCTCGGCGTTTTGATCTATTCTA	0	0	0	0	1	0	0	0	0	0	0	0	0
224	GCAACGCCTCTGTGCTAAGGGGGGGCCCCCAGCGCTGTCTCGGAGGTTTGCTCTATTCTA	0	0	0	0	1	0	0	0	0	0	0	0	0
225	GAGCCGCCGCTGGGCTAACGGCGGGCCCACATCTTGTGAACTGCGTTCTGTTCTATGCTA	0	0	0	0	1	0	0	0	0	0	0	0	0
226	GACGAGCCATCCGGGGGGCCCTCTGGGGACGATGTGTGCTCGGCGTTTTGATCTATTCTA	0	0	0	0	1	0	0	0	0	0	0	0	0
227	GAAACTCCGCTGGGCGAACGGTCTGGGCACGATGTCTGGTGATCGTATTGATACTTCTGA	0	0	0	0	1	0	0	0	0	0	0	0	0
228	CTGTGCAGGGGGCCATGTCGCATAGTGTGGTCAAGCCGCTGACGGTTAGTGCCTAATATG	0	0	0	0	1	0	0	0	0	0	0	0	0
229	CTCTGGGCGTGAGCTGGGCGGCTACTGCATGCTAGCCGGTACTACGGAGACGATGTTGCG	0	0	0	0	1	0	0	0	0	0	0	0	0
230	CCTAGCAGGGTCAGGCATAGAACAGTCTATTCAACAGAGGATACTCCCATACGCGATATG	0	0	0	0	1	0	0	0	0	0	0	0	0
231	CCGAGGGCGCTTGCTGGTCGCCCAGTGCGTGCTACCCGGTTACTTTTACTTCAGTATGCG	0	0	0	1	1	0	0	0	0	0	0	0	0
232	CAGTGCAGGGGGGCGTGTCGCCTAGTGTTGTCACTCCGCTTGCGTTTCATGCCTAATACG	0	0	0	0	1	0	0	0	0	0	0	0	0
233	ACTAAGGCGCTCAGGCATAGCACCGTCTGTTCAACTGAGGTTTTTACCCGATTCGGGGGG	0	0	0	0	1	0	0	0	0	0	0	0	0
234	ACGAGGGCGCTTGCGGATAGCACTGTGTATTCCCCTGAGATTTTGCTACTTTAGGCGGCG	0	0	0	0	1	0	0	0	0	0	0	0	0
235	ACGAAGGCGCTTGCGGATCGGCTCGTGGGTGCTCCCCGGATTCTTATAGTTCCTTAGGCG	0	0	0	0	1	0	0	0	0	0	0	0	0
236	AAGTTTTGCTGTAAGGCCGGAGGCACCGCCTGACACGCTTTCTGGTATCGGCGTCGCCTT	0	0	0	0	1	0	0	0	0	0	0	0	0
237	AAGAGGAGGGTGCCGTGTAGCATCGTGTGGTCACTTCCGTGGAGGACAATGCGAACTATG	0	0	0	1	1	0	0	0	0	0	0	0	0
238 TT	GCCAGGCGTCAGGTCAGTCCCCGTTGTCCCCAGCCTCCCGAAGCACTTTCGTATGCCGTC	0	0	0	0	0	0	0	0	0	0	0	2	0
239 TT	GAAGTGCTTTCTGACTATTGGGGTGTAAGCGTGACAGCCGACTTGGCCGCAGGTTATCGC	0	0	2	0	0	0	0	0	0	0	0	0	0
240 TT	CTCAGGTCGCGCAGCATTCGGATATCAAGGGTAGCTCATCCATAAAGGCCGTGCAGGGCT	0	0	0	0	0	0	0	0	0	0	0	0	0
241 TT	CGTGCATTGTGTCTAGGCACCGCGATATACGAGACTCATATCCCAAGGCTAGGGTCACCA	0	0	0	0	0	0	0	0	0	0	0	0	0
242 TT	CGCCAACTATTCTCGCGTGCATTATTTAGATAATCAGTCCTTTGTTCTCTCCTGGCTACT	0	0	0	0	0	0	2	0	0	0	0	0	0
243 TT	CCGGCATCATGTAGACCGCCTCCTATCGGTCCCCGTTCGCTCGACAACTCGTATGCCGTC	0	0	0	0	0	0	0	0	0	0	0	0	0
244 TT	CCGCCAGCTGCTAAGAGCTCACTTACAAGCTAGACACGACAGCCGGCGCGCCTCCGTGCA	0	0	0	0	0	0	0	0	0	0	0	0	0
245 TT	CAGGCGTCTCTACAGCGGACAGTCCTGGGACGGATTTGCCCTCATCATACCTGGCGAACT	0	0	0	0	0	0	0	0	0	0	0	0	0
246 TT	CACGCTGGGAAATAACACAGGGGGCCCACTGGGGACGATGTCTGCTGATCTTATTGATAC	0	0	0	0	0	3	0	0	0	0	0	0	0
247 TG	TGAGAGATGCTCGCGACCGGAGATAGACCCTTGTATTCCTATCGCTGTGGGGTGCCATCT	0	0	0	0	0	0	0	0	0	0	0	0	0
248 TG	TCGTACGTGCATATAACCTGAAGCAGTCATTTGACCGGGCCGTGAATCGGTGGTCGAACT	0	0	0	0	0	0	0	0	0	0	0	0	0
249 TG	TCCGGTCCAAGCGAGACCTGTGGGCCGCTTATAGTGATGCTTTATGGGTCGTATGCCGTC	0	0	0	0	0	0	0	0	0	0	0	0	0
250 TG	GCCCGTACCACGCTACAGGCAGGCAGCCCCAATCTCACTGTTCCGCACTGCGTGTGCTAG	0	0	0	0	0	0	0	0	0	0	0	0	0
251 TG	CTGATCCGCCCAACGTACTTCTAGCGCCGCAGCCCTTGGTATCACTATCTCCGTGGGAAG	0	0	0	0	0	0	0	0	0	0	0	0	0
252 TG	CTCGCAGCCCGCATTACCTCAAGAACTACTCTGCCGTCCAATGTAGTCCCTCCGCTAACT	0	0	0	0	0	0	0	0	0	0	0	0	0
253 TG	CGCACTGTACTCGGGCCGGCTCCTTGCCTTGGTCTAGCACCCCTCGCTCTCTTAGGTCCA	0	0	0	0	0	0	0	0	0	0	0	2	0
254 TG	CCGCGCGTGCACGGTGGCACAAGGGAACGTGACCGGCTCTTGCACGCTTTGCCACCTGCA	0	0	0	0	0	0	0	0	0	0	0	0	0
255 TG	CCCGGATGTCCCCGCATCTCGGCCCGACGCTTCAAGTTGTTCCCACCTCATCCGGTTCCA	0	0	0	0	0	0	0	0	0	0	0	0	0
256 TG	CCCCTTTTGGTGCAACTTGCTTAGCGATAGCTCTCCAGCTACACATAACGTTGGTCTGCT	0	0	0	0	0	0	0	0	0	0	2	0	0
257 TG	CCACGTGTGAACTCGCCCGCTCTTAGTGGGTTGGGTCTTCTTGGTAACCAAGCCTCGGCT	0	0	0	0	0	0	0	0	0	0	2	0	0
258 TG	CACGACGCGTTCGGCCCGTTTCGCTGGTGTTTCATCCTTCTTTCTTGGTCGGCCGGCTGT	0	0	0	0	0	0	0	0	0	0	0	0	0
259 TG	CACCGCGCACCAGCTAGCCGCGGGGACCATCTTCTTCACTCGATCTATAGTCGCAGGCAG	0	0	0	0	0	0	0	0	0	0	0	0	0
260 TG	ATCTGGCGCGTCTCCGTGGGCTCAAGCGCCAATTGCCTCGCGTACTTTGCTCACAAGTCG	0	0	0	0	0	0	0	0	0	0	0	0	0
261 TG	ACCTCGAAGCCGTTCCGCTCTGACTTACCCGTACTATACTCGTTCGTTTCGTATGCCGTC	0	0	0	0	0	0	0	0	0	0	0	2	0
262 TG	ACCTAGACATGTGGTTGTCACCAATCCCGCCAGTCCGACTTTCAGTCAGTGCCATGAGCT	0	0	2	0	0	0	0	0	0	0	0	0	0
263 TC	TCGGTTGTACTGGGAATGACTCAGCCAAACACGGGGGTTCTAATTCGCTTCCAGCTCGCT	0	0	0	0	0	0	0	0	0	0	0	0	0
264 TC	TCCGTCGGCTGTCTCCGCGACTTACGGTCAATCTATGCACACCGCTTACTCTGCTACCAA	0	0	0	0	0	0	0	0	0	0	0	0	0
265 TC	TCCGCGGGTTTGCTCCGACTCTCAACGTTCGATAAGTCCACGCATTCTCCACATCTCCGC	0	0	0	0	0	0	0	0	0	0	0	2	0
266 TC	TACTGCTGCGGCGTCCGTCAGTGACTTTACAGCGAATTATACTTCGCATACGTCCGATCT	0	0	0	0	0	0	0	0	0	0	0	0	0
267 TC	GTAGCCGGGGCATACCATGTCTCGCCCAAAGTCGGTTCTGAATCGATTTTTGCATTTTCT	0	0	0	0	0	0	0	0	0	0	2	0	0
268 TC	GGGCCTCCCCATCCTTGTTCTCTGTAGTATCTTGTCGTCATGTGGTCATCGTATGCCGTC	0	0	0	0	0	0	0	0	0	0	0	0	0
269 TC	GGCCCGGTTCCGTACAGGACGTAGGCGCACGCCCCGGACCATTACCCCCATGCGTAATCC	0	0	0	0	0	0	0	0	0	0	2	0	0
270 TC	GGCAAAACCACGGCCCCCAAGGACCGCTACGATGGCATACTATGGTCATACGTCCGCTCT	0	0	0	0	0	0	0	0	0	0	0	0	0
271 TC	GCTCCCCGTTGCTGCCTCTCCCGTATTATGCCAATTCGCGCTTAACCAGTTGCCTACACG	0	0	0	0	0	0	0	0	0	0	0	2	0
272 TC	GCGACCGTTACCCGTACAGGCGCTGTATTCCTACAGTGCACAACTTCATGCGTGGTGTTC	0	0	0	0	0	0	0	0	0	0	0	0	0
273 TC	GCCTGAGGCGTACGCTCGTTTCGCCCCCGCACTACCAAGGGAATCAACATTGCAAGCGCT	0	0	0	0	0	0	0	0	0	0	2	0	0
274 TC	GCCTCCTGTCTTACAGCCTCCGCCTCTTCGCTTCTTTGAAACGTGTCATCTTCATTTCTT	0	0	0	0	0	0	0	0	0	0	0	2	0
275 TC	GCCGTAGACCCTATAACTATGCGCCTCGTTTACACACATCTTTTCCACTCTTGGCGCGCT	0	0	0	0	0	0	0	0	0	0	0	2	0
276 TC	GCCCGTGGGCAATGTCCCTAGTGTTCCCAGGCCTGTCTGCTGATGGCATCAACTTACCGT	0	0	0	0	0	0	0	0	0	0	0	2	0
277 TC	GCCCGTCCCGTACCGTTAACTGCGTTCAATGTTTGGCCCCTACTACTGTGACTCTACTCT	0	0	0	0	0	0	0	0	0	0	0	2	0
278 TC	GCAGTACCTGGCCTCACCTCCGACCTCGCGTGTCTGAAACCGCGGACCGCTGCACCATGC	0	0	0	0	0	0	0	0	0	0	0	0	0
279 TC	CTTGCCAAAGAAGGGTCCCAATTTATCTGGTACACGAGACGCCGTGATTAGTCTGTTCGG	0	0	0	0	0	0	0	0	0	0	0	0	0
280 TC	CTCGAGCCAAGCCGGACTGCGACAGCCGGACCACGCTAGGCCTCTAAGTGTGCTGGAGCG	0	0	0	0	0	0	0	0	0	0	0	0	0
281 TC	CTCATCGTGACAAGATCATGCTTTCTCGAACGGCACAACATTGTGGTTACGTCTGCCGCT	0	0	0	0	0	0	0	0	0	0	0	0	0
282 TC	CTAGTGGGACGTCACGCTGGCCATTACTGGCCCCTCCCATCCGGAATCCGGCCGTGCGAT	0	0	0	0	0	0	0	0	0	0	0	0	0
283 TC	CGCCTAAACATAACTTGTGCGCCGTCGCCGCGTCGTCTTTCCATCGCCGTTGGTTCGTCT	0	0	0	0	0	0	0	0	0	0	0	0	0
284 TC	CCGCTTCAGCGAACGCTTGCCTTTCCCAGTGCCTTTGTCGCTCTGTTCTCGTATGCCGTC	0	0	0	0	0	0	0	0	0	0	0	0	0
285 TC	CCCCCCCCGTGCCGACTCTCTTAAGCCCATTCCAGCTCGTGAAATTCTCGCCAGCAACCG	0	0	0	0	0	0	0	0	0	0	0	0	0
286 TC	CCCCACGTAGCGTATTATTCGACCGCCCAATTCCCTGAATCTTCTTTCATTCTGCGTGTT	0	0	0	0	0	0	0	0	0	0	0	2	0
287 TC	CCAGCTCAAAGTGCGCGCTCGGCCCGCCCGCCCCTCTACGTATTCACCTCGCCACCGCCC	0	0	0	0	0	0	0	0	0	0	0	3	0
288 TC	CAGCCCTGCCTCCCAATGTCGAGCAGGTGGAGTCGAATAGAATAGTTTGCCGCTTGTTGT	0	0	0	0	0	0	2	0	0	0	0	0	0
289 TC	CACGGCTCACAATAGAGCGTATGTAACCACTACGTATCTCTGACCATTTTCAACGTCAGG	0	0	0	0	0	0	0	0	0	0	0	0	0
290 TC	CAATCCCCGTCAGACTCCGGGTGTGACGCGTGTATGTTCCCAATTCTAAGACCCAATGTG	0	0	0	0	0	0	0	0	0	0	0	0	2
291 TC	ATGCCCCCTCCCGCACGACACCACCTCATACGATGTAATCTCCCTAGCGTGTTTGACTGG	0	0	0	0	0	0	0	0	0	0	0	0	0
292 TC	AGGGAGAGAGTAGATGACTGGACACAAGATGACGCTCAATTTGACATCGTGCTATGATGT	0	0	0	0	0	0	0	0	0	0	0	0	0
293 TC	AGGCGTCGTCACCTACTGCGCGGCTGGATACACGTATTCGTTTTATGTTACCACTCTCGC	0	0	0	0	0	0	0	0	0	0	0	2	0
294 TC	AGCGCCCCCGTGCTCATCCGTAACGGCCATGTAATCGTACGCGGAACGTCGTATGCCGTC	0	0	0	0	0	0	0	0	0	0	0	0	0
295 TC	ACGTTATCGGCTGCGGCATCTATCGATATATCTCTAGCACTTACGCAGGCAAATCGGTCT	0	0	0	0	0	0	2	0	0	0	0	0	0
296 TA	TACCAATGTAACCACCTTGATTTGATACCAATCGACGCCTGGAACTCTTCACCTCGAACT	0	0	2	0	0	0	0	0	0	0	0	0	0
297 TA	GGTGGTATGGTCCGTCCCTCGTGCGTGGCATGTTGTGCTTGTTGGGCGTTTTGGCCTGTT	0	0	0	0	0	0	0	0	0	0	0	0	0
298 TA	GGCTTCTGTTGCAAGTCGGCCCCAACCGCGCGGTCGATCACATTCCCGAAGACTGCGGCT	0	0	2	0	0	0	0	0	0	0	0	0	0
299 TA	GCCGACATTGGTGATCCGCTCCGTCGGTGTTCGTGTATCGACTATCGCTGCGGACGCCTG	0	0	0	0	0	0	0	0	0	0	0	0	0
300 TA	GATGCAACACGCGATCCACTACGCCTTTACAATCCTCTTCACTCTCCATTCGCGGGGACT	0	0	0	0	0	0	0	0	0	0	0	2	0
Sorting	column R9_VEGFA
rank	read	R0	R0_II	R4_PDGFA	R8_PDGFA	R9_PDGFA	R10_PDGFA	R4_VEGFA	R8_VEGFA	R9_VEGFA	R10_VEGFA	R4_IL6	R9_IL6	R10_IL6
0	total-multiplicities	2978505	2537589	3599183	2268017	4288407	1452592	2638457	3201489	3225969	1624581	3662278	1561906	593067
1	TAGCCCACTGCATAGAGGTAGCCACGTATGTGGGTGTTACCCATTCGTAGCTACCGGTGA	10	22	19	26	37	42	223	2557174	1876785	513147	19	499	79
2	AGGGTCTTCAGAATTGCTTGGGTCCCCACTGGATAGAGCACAAACTGGGCGGTGCATGAC	3	2	4	7	11	10	3	410417	678981	66718	4	159	32
3	AAAGCCCACTGCATAGAGGCCGCTCAACATGCGAGCCGGTGTACTTCAACAGGTATCCT	3	6	5	5	11	17	10	83624	512086	797619	6	74	24
4	AATCCCTGGGCGTGCAGCCCCTATTGCGTGCTGCCCACTGCAAAGAACGATAGTGGTGTC	0	0	0	0	0	3	0	10177	58368	67230	0	15	0
5	GTGGCTCCGCCCACTGCAAAGAGATGGGGGTATCTTCCATCAGTACCATCATCGGTGTAT	0	0	0	0	0	0	0	5261	35961	67530	0	9	0
6	CGGAGATAAGTTAGCCCACTGCAGAGAGGCTCTAGTTTGGCATGCCGTCAAGCCGTTGTT	0	0	0	0	2	0	0	4988	24650	36493	0	5	0
7	ATACGTTGGATCCCACTGAATAGAATTTCGCAGCCTGCTCGAACTGGTGTCGCTAATGTT	0	0	0	0	0	0	0	1798	7466	13990	0	0	0
8	CTTAGTCTACCTAAAACAGCCCACTGCATAGAATCTCGGCTTGTACGAGATGGTTGAACA	0	0	0	0	0	0	0	305	820	3476	0	0	0
9	TCTTTCGTGTATAATGGCCCACTGCATAGAGTGACTTGTCATGGTGTTTCCATACTTGGT	0	0	0	0	0	0	0	170	378	2540	0	0	0
10	TCCCCACTGGTAAGAGCTTGACAAAGCGGTGTTGTTTCATCTCAGTCTTAACTCTGAGTC	0	0	0	0	0	0	0	159	195	279	0	0	0
11	TGAATGCCGCCTAAGCGTAAACGGCCCACTGCATAGATGGCGTGATTCCAGACGCCGGTG	0	0	0	0	0	0	0	30	67	99	0	0	0
12	CAGAGCAGGGCGCCGTGTCGCATAGTGTTGTCACTCCCCTGGAGGTCCATGCGAAATATG	7	2	20	308195	788734	178541	0	8	32	52	9	115	30
13	GAAACGCCGCTGGGCTAACGGGGGGCCCACAGCGTGGGGACGGTGTTTTGATCTATTCTA	2	4	5	123758	474114	81162	3	4	26	12	5	44	14
14	GCTAGGGCCGTCAGGCATAGAACCGTCTATTCAACAGAGGATTCTCCCAGATTCGGTGCG	4	6	30	341007	427665	95936	2	6	20	16	7	152	34
15	GCGGTATTACCGGGGGCCCTCCGGGTACGATTGGGGCTTCCCTATGCGGATCAGTTGGTA	2	2	13	167290	469698	106689	2	7	19	29	2	54	21
16	GCTGTGGCACACAGGGGGCCCGCAGGTTTTGCAGCGGGGACGATTACTTTTTCGTGCAG	7	0	43	470347	517312	50611	5	8	19	20	4	169	31
17 C	GGAGATAAGTTAGCCCACTGCATAGAGGTAGCCACGTATGTGGGTGTTACCCATTCGTAG	0	0	0	0	0	0	0	2	16	17	0	0	0
18	CTTAGTCTACCTAAAACAGCCCACTGCATAGAGGCCGCTCAACATGCGAGCCGGTGTAC	0	0	0	0	0	0	0	0	16	55	0	0	0
19	GCGTACGTCTCTCTTCAAGACATGCGGACGGGGGCCCGGTACTACGGGGACGATGTTGCG	3	2	9	85742	208463	77700	0	2	12	15	3	29	10
20	GTCGCCAAGGGCCGGGCACTGTCTACCGGTATGGTTTAACCTCCCACGCATAGATCGCGT	0	0	4	70834	271492	97786	0	3	11	11	3	37	22
21	AGGGTCTTCAGAATTGCTTGGGTCCCCACTGGATAGAGGCCGCTCAACATGCGAGCCGG	0	0	0	0	0	0	0	0	10	3	0	0	0
22	GCGCCCGCTGAGTTCAGTGGGGGGGCCACGAAACCTATCTTTGAGGGGGACGCGAGTGTC	0	0	12	91066	160298	45059	3	0	9	8	2	31	8
23	CCCTGCAAGACTTCCACCGACTAAAAAGGCCCACTGCAGAGTGCTTCTACCGGCCCACCC	0	0	0	0	0	0	0	8	8	11	0	0	0
24 A	GGGTCTTCAGAATTGCTTGGGTCCCCACTGCATAGAGGTAGCCACGTATGTGGGTGTTAC	0	0	0	0	0	0	0	5	7	4	0	0	0
25	TGGGCCTCTGCATTTACTTGGGCACCTACTGGATAGTTACCCATTCGTAGCTACCGGTGA	0	0	0	0	0	0	0	3	7	0	0	0	0
26	GCCGATACATCCGGGGGGCCCTCTGGGGACGATGTCTGCTGATCTTATTGATACTTCTGA	0	0	8	110699	117080	45481	0	0	7	10	2	21	11
27	CTCTGGTCGTGAGCTGGGCGGCTATTGCGTGCTAGCCGGTTACTTTTAGTCCCTAATGCG	0	0	5	66486	149273	79618	0	4	6	15	2	36	8
28	CGCCTCTTCTCACCGTGTGAGACTCCACGTCTTGATTGCAGGGTGGTTGCTTCCCATGCG	0	0	15	38722	67083	98866	3	2	6	8	0	25	6
29	AAGTTGTCAGGGCAGGTCGGTTGGGCCAACTTGCATGAGTCATGCTTTCCCCGGCGCTCT	0	2	16	30688	87922	46701	0	0	5	8	2	21	9
30	CCACGCATTCTCCACATCTAGCCCACTGCATAGAGGTAGCCACGTATGTGGGTGTTAC	0	0	0	0	0	0	0	0	5	0	0	0	0
31	TAGCCCTTTAGATTTGCTTGGGTCCCCACTGGATAGTGACCAAACTGGAGGGAGCGTGAC	0	0	0	0	0	0	0	4	4	0	0	0	0
32	AAGTCATTAGGTGAACAGGCCCACTGCAGAGTGCTTTTGTGGTCCATCCTGGTGCCACAT	0	0	0	0	0	0	0	3	4	26	0	0	0
33	TTCTTGCGTTATATTGAGGCCCACTGCAAGAGTCGGTCATTAAGTGTGACCAGCGGTGTA	0	0	0	0	0	0	0	0	3	3	0	0	0
34	TCGACCGCTGTGTCGTCCCTGTCCCTTTGCTTGCCTCGTGCGGTTTCCCTCCTGCGCTAC	0	0	0	0	0	0	0	0	3	0	0	0	0
35	TCCGTGTCAGTGCAGCCCTAAGCCTCTTGCCATATGCCGCCTCCTTTTGCGCCCGGGTTA	0	0	0	0	0	0	0	2	3	0	0	0	0
36	TATACCCCTGCATAAAGAGCGCAACGCATAGAATCGTTACCTATTCGTAGCTACCGGTGA	0	0	0	0	0	0	0	0	3	1	0	0	0
37	GCTGGTGCTGAGAAAATTTTCCCGGCTGGTAGCCTCCATCCGCCCACTGCAGAGTGCCTT	0	0	0	0	0	0	0	2	3	0	0	0	0
38	GCCGTGCCCGTTCCGTACGCCCTGTTCGTCTCGCCCCGTAAACCCCGACCGGCGTTGCCC	0	0	0	0	0	0	0	0	3	0	0	0	0
39	GCCGCCCGCCCCTGCTCCTCTAGGGTTCCCTTGTGTCTGCACTCTGGTTTCCAATTCGCG	0	0	0	0	0	0	0	2	3	0	0	0	0
40	GCCCGGTCCCGCCCTGCCTTTGCCTTCGCTGTTGTTGCTCTACTATGTTCCGTGTGGTTA	0	0	0	0	0	0	0	3	3	0	0	0	0
41	GCCCCTCCGCTCTCCGATTGTGACCTGTATCTCATCTTCGCCTCTCCTCCGCTGCGTACA	0	0	0	0	0	0	0	2	3	0	0	0	0
42	GCCCCGCGCCCGCCGGACCCCACCGGCCTGCCCACAGAGTCTCAGTTGCCTTCGCCGCTA	0	0	0	0	0	0	0	0	3	0	0	0	0
43	GCCAGATCCGCCATCCCGCCCCCGTCTTGTAAGGTTGTCCCGTGTCCCCTCCTTCTGCGG	0	0	0	0	0	0	0	0	3	0	0	0	0
44	CGGCCGTCCCTATCTATTGTTGCCCATCCCAAAAGCGTTACTTGCCACCTGTGCCCGGAT	0	0	0	0	0	0	0	0	3	0	0	0	0
45	CGCCCTGACCCCCCCGCGTGCATGCCGAGTACCTTGCCCATTCCCACCGTGCGGCCGAAG	0	0	0	0	0	0	0	0	3	0	0	4	0
46	CGCCCCCCGCATCACGCCTGTCCGGTTCTCTCGCCCTTCGCCAATGTCTAGTGTTGCGTC	0	0	0	0	0	0	0	2	3	0	0	4	0
47	CGCACGTCGATTGCCCATCACCCCGCGTTAACGACTATTTCACCTCCTTCTATCGGCGTC	0	0	0	0	0	0	0	0	3	0	0	0	0
48	CCCTGCCGCCTGTATCCCAGTTCCGTTGCCCTCCACGGTTCGCGATTGCCGCCATGATTG	0	0	0	0	0	0	0	2	3	2	0	0	0
49	CCCGGCAACTACAGCCGGCCCAACCGTATTCGCCCTCTACCGAACTTTGTCGCCGCCGTA	0	0	0	0	0	0	0	2	3	2	0	6	0
50	CCCCGCACCCCGGACTTCTCTTCTTATCGCCTGTTGCCTTCACACTTGGTTTGTGCGGTT	0	0	0	0	0	0	0	0	3	0	0	0	0
51	CCACCGTGCAGCCCACTTGACCATGCCCTGCCCATCGGTTGCCATCGCGTCCCCTCCTTG	0	0	0	0	0	0	0	4	3	0	0	0	0
52	CAGCTTTGCTTTAGCACCGGAGGCACTGCCTGAGTCGCTTTCAAGTACCGGTGTCGCCTT	0	0	13	43100	56515	44329	2	3	3	0	0	25	8
53	CACGTTGCCTCTCGCCACTTGCCCGTCAGTGATCGCCAGCCCTTTGCGGTCTTGTCTCCG	0	0	0	0	0	0	0	0	3	0	0	0	0
54	AGGGTCTTTAGAATTGCTTGGGTCCCCACTGGATAGATCCCCAATTGTAGCTACCGGTGA	0	0	0	0	0	0	0	7	3	0	0	0	0
55	ACCGCGCCCCCACCGAGTGCCTCCCGATCTTGTTTGCTTGCCCGTGCGGTCTACCGGCGT	0	0	0	0	0	0	0	2	3	3	0	3	4
56	CGGACCCGACCTCCACTGCCCATGCCTATCGCCCATCACACGCTCGTTCGCCCGGTCCG	0	0	0	0	0	0	0	2	3	4	0	41	15
57 G	CCATGGGGCGCGGAGGCGGGGCTGATTTGCCATCCTCTGTGAGGGGGGGGGGCGGGAAAT	0	0	0	0	0	0	0	0	2	0	0	0	0
58 C	GGGCCTAGTACTAGGGGGGCCCACGTAGATGGCTACGTGGGGACTCGGATTAAAACAGTG	0	0	2	14727	38019	18002	0	0	2	0	0	12	0
59 C	GACGGACCGCCCTTCACCTCCCATCGTATTAACTCCCTCATGCATGTCGTCTCGTCCGTC	0	0	0	0	0	0	0	0	2	0	0	6	2
60 A	CACAGCTGCCCACACTAGCCAGGTCCCCTACATGCCGGTTTGTAGCCTTCGCCTAATCAC	0	0	0	0	0	0	0	0	2	0	0	0	0
61	TTGCGCCCCCAACATGCCTTCTCAGCCGCCATATTTCGCGTTGTGTCTGCCATCGCCGCC	0	0	0	0	0	0	0	0	2	0	0	0	0
62	TTGCCGAGCCTGACCGCCTCCATATCGTCTTCCGCAATCACTCTCACTCTACGCGATGTG	0	0	0	0	0	0	0	0	2	0	0	0	0
63	TTCGCCCGAAAGTGCCTATGTTTGAGATCTCTTATACAGAGCGCGTCGCGGTCCGACCGC	0	0	0	0	0	0	0	0	2	0	0	0	0
64	TGGAGAAAAGCTTAGAGGCAGCCACGAATGTGGGGGTTACCCATTCGTAGCGACCGTTGA	0	0	0	0	0	0	0	5	2	2	0	0	0
65	TGCGGCCACCATCACCTACTTACTCTTCTCGCCATTTGCCGCCATTTGTAACACGGCCCG	0	0	0	0	0	0	0	0	2	0	0	0	0
66	TGCCGGCGCATACTCTGTCTACCCTATGCTGGTCCCATGTCCCTTGTCCATAATTGTGCG	0	0	0	0	0	0	0	0	2	0	0	0	0
67	TCGTCATCGCTGCTGACGACATGCAGGTCGTGTCTATTCGCCACTCACCCTGTTGACTCT	0	0	0	0	0	0	0	0	2	0	0	0	0
68	TCGGATGTCCTCCGCTGTTCATCATACAGCATTGCAGTTACGGTTTTGGCGCCCTTGTTA	0	0	0	0	0	0	0	0	2	0	0	0	0
69	TCGCTAGTTTCCTCCCTTACCTTGTTGCCGTCATTCTCCCTTGCAAGCGCACGATCGTCG	0	0	0	0	0	0	0	0	2	0	0	0	0
70	TCGCGCTCCTTGTTTCGGTGGTCCCCCGGTTTATCCTTGCCGCGCAGTCGCCCCGCCCGT	0	0	0	0	0	0	0	2	2	0	0	0	0
71	TCGCCCGGATCCTCCGCCCCGCTCGGTCTCCCGTCCTGATCACCTCGTTGCGCATGTCGT	0	0	0	0	0	0	0	0	2	0	0	0	0
72	TCGCCCCTCGCCATATACCCCCGGAAGCCGTAGCCTACAATGAACCTGAGCACTTCGTTC	0	0	0	0	0	0	0	0	2	0	0	0	0
73	TCGCCCCGTCCCCTATGCATGATTGTACATGATATAGAGAGATTATCCGCTCCAAAATTC	0	0	0	0	0	0	0	0	2	0	0	0	0
74	TCGCCCATTGTCTCCACTATGGCACGTATTTGGGAGTTACCAATTCGTAGCTACCGGTGA	0	0	0	0	0	0	0	2	2	0	0	0	0
75	TCCTTCGCGCGAGTTCTTATTACCCGCTGTCGCCCGGCCCGTGCTACCCGCCGCCATCCA	0	0	0	0	0	0	0	0	2	0	0	0	0
76	TCCCGTCCCTTCGGCTACCGCCGCGTAAGTTCGCTCCCACCTGTTATGTGTCCGGGCCAG	0	0	0	0	0	0	0	0	2	0	0	0	0
77	TCCCGACAGCCCATCGCCTCTTGCCATCTTCTGCGTACGGCAAAACACTGCCATTGTGCT	0	0	0	0	0	0	0	0	2	0	0	0	0
78	TCCCCTGTCACCCTTCGATAAGTTCTGTGGATACGGACTTGGATACGGTCGACCGTGCCC	0	0	0	0	0	0	0	0	2	0	0	0	0
79	TCCATCGGCACACACCTCGTCCTTCGCCTGCCACGTTTCTTGCCCGTTGCCGATCTGCGC	0	0	0	0	0	0	0	0	2	2	0	0	0
80	TCCAGGTAGGCCGCTGGACCGGTCGCATCGTCAGGTTAGGGCGTTTGTACGTTCCCCTCA	0	0	0	0	0	0	0	0	2	0	0	0	0
81	TAGGCCTTTGGATTTGCGTGGCCACGTATTTGGGTGTTCCCAATTCGTAGCTAGCGGTGA	0	0	0	0	0	0	0	0	2	0	0	0	0
82	TAGGCCATTACAATTGCTTAGGTCCCCACTGGGTAGAGCACAAACCGGGCGTAGCGGGAA	0	0	0	0	0	0	0	1	2	0	0	0	0
83	TAGCCGATAGCCCGGTTGTTCCCCTGAGTCTCATTGTTCGTCCCTGCTGCCGTTGACTCA	0	0	0	0	0	0	0	0	2	0	0	0	0
84	TAGCCCATCTACCCCTGAGCCATCCCATGCGGCCCCTTCCATGAATTGCGGCACCTCCAT	0	0	0	0	0	0	0	0	2	0	0	0	0
85	TACCTCCTGCGTTCTCACAGTCTCCTAAACCGTCAATCTTTCGATCGCTCCTTGTCTTAA	0	0	0	0	0	0	0	0	2	0	0	0	0
86	TACCGCGTTACGACGCCTCCCCGTATACCTCCCATGGCCGCTTGACCTGTAATAGCGCGG	0	0	0	0	0	0	0	0	2	0	0	0	0
87	TACCGCCCGCCGCCTGCACTGACTCCCCGGCCTGATCGCTCCGTTGTATGTCCTCGCGGT	0	0	0	0	0	0	0	0	2	0	0	0	0
88	TACCCGACGGCTCCCATCCATATACTGTTGAGTTCACTTATTGCCTTATGCGCCCCCGAA	0	0	0	0	0	0	0	0	2	0	0	0	0
89	TACACCGGCCGTCCTACTCGGATTCTTCTGTCCCACTCGCCCTATGTTACCGGACCATCC	0	0	0	0	0	0	0	0	2	0	0	0	0
90	GTGCCACGGTCGATGTTCCGCGCCACTCTTTACGTTCGGTCTCTTGTGCACTTGCACGCT	0	0	0	0	0	0	0	0	2	0	0	0	0
91	GTCTGTGGGCAGCGACACTTTCGAATCCCCCGCACTCTACACGCTGACCACCGTGCGACC	0	0	0	0	0	0	0	0	2	0	0	0	0
92	GTCCCGTACTGCCGTTTCCTCGCTACTAGCGTCTTCGTACCATAAACCTACGCCTACCAC	0	0	0	0	0	0	0	0	2	0	0	0	0
93	GTATTGCAGCCTGCCGTTTGCACCCCTGCCGCCCCGGACAACTCGACCGTTACCCCGCGC	0	0	0	0	0	0	0	0	2	0	0	0	0
94	GTATCCCGTGCCCTCGCCAACGACATGCCCCTCGCCGTCTGGTTGCAGCCGTCCCTCCTG	0	0	0	0	0	0	0	0	2	0	0	0	0
95	GTACCCTCCTACTAACCTTCCGAGATCAGTGTCTGCCTCGCGTGTATTTCCTACTTACTG	0	0	0	0	0	0	0	0	2	0	0	0	0
96	GGTTTCTCGCCTCTCCATTGCCGCGGACACACTCAGGGCCTAGTTGCTTGGACGTTCGAT	0	0	0	0	0	0	0	0	2	0	0	0	0
97	GGTCCCATGCCCCAAACCGTCACACTGCTGTGCTCTGCCGCCCATTGCCTTGTCGCCCGC	0	0	0	0	0	0	0	0	2	0	0	0	0
98	GGTCACGTCCACGACTATAGTAACACTGGTCCGCCTACACCGTCACTCCTTGCCTCCTCG	0	0	0	0	0	0	0	0	2	0	0	0	0
99	GGGCCGTCCTGTTCCCATTGCTACGCTTGCCTCTCCTCTTTTGCTACACGTGCGTCCATA	0	0	0	0	0	0	0	0	2	0	0	0	0
100	GGCTTTAGAACTGAGTTCGCGGAGGGGGCCCCCTGGGTACCGGTGAGATAAAGTAACGCG	0	0	4	16190	32911	15403	0	0	2	2	0	11	0
101	GGCTTCGGATCTAGCTCGCCTCCCCACTTTGCCACGGTTTTGCCGCCGCGCGTAGACGCT	0	0	0	0	0	0	0	0	2	0	0	0	0
102	GGCGTTCCCCACCGGACGAGGCCAGCGGGAGCCCTATCTCCTCCGACTAGTTTCTCTGAC	0	0	0	0	0	0	0	0	2	0	0	0	0
103	GGCGCCCCCACCCTTCGTGTTTTGCCTCGTACGTGTCTCATTCTGTTTGTGCTTGTGCCG	0	0	0	0	0	0	0	0	2	0	0	0	0
104	GGCCGTGCCTCAACTTGTTCTCTTCGGTTTTTGCCTTCATCGTTATCACCGGACGCCCAG	0	0	0	0	0	0	0	0	2	0	0	0	0
105	GGCCGTCTCTCGTTGCCCAGCTGCTGCCTAATGCTTACCGATGCCAACCGCGTCCTAGTA	0	0	0	0	0	0	0	0	2	0	0	0	0
106	GGCCGTCCTCCCCGCATTTCTGAACGGATCCAGTTTGCCCGGCTCGCCTCGCCATGTTCG	0	0	0	0	0	0	0	0	2	0	0	0	0
107	GGCCCTACGGTACCTTGCCTCGTCTTGATTACTCTTGCCATTGTTACGTGTTGTCCACTC	0	0	0	0	0	0	0	0	2	0	0	0	0
108	GGCCCGACCTGTACGCCACTCTCTTATTGCCCGTTTTCCCGTCTGGGGGATATGCCTCAA	0	0	0	0	0	0	0	0	2	0	0	0	0
109	GGCATTCCGTGTTCTTGCATAATGCACCATTGTTGTCACTCCAGGTGAATCCGCGTACAT	0	0	0	0	0	0	0	0	2	0	0	0	0
110	GGCAGCGTCCATTCATTCGCCTCCTGTTCATTACTGTCGCCTCAAGTTGTCGTCGTGCCC	0	0	0	0	0	0	0	2	2	0	0	5	0
111	GGACACCACTGCCCACCACCTATTCGCTGTTATGATTGTTCTGGTGTCTCTCCGGGTAGG	0	0	0	0	0	0	0	0	2	0	0	0	0
112	GCTTTATCTAGTCGAGACCGCGGCGAAACTCAATCCTAACCCCATTGCGGACATACCTAT	0	0	0	0	0	0	0	0	2	0	0	0	0
113	GCTGTACCCGGGCACCCATCAACATCGGACCCTCATCCTTAATTGCAACCCGGTGTCCTT	0	0	0	0	0	0	0	0	2	0	0	0	0
114	GCGTCCCGATTATCGTACTTACCCTACCATAATGTGAATCTCGCCGCCGCTTTTGCATCG	0	0	0	0	0	0	0	0	2	0	0	0	0
115	GCGTACCCGTCGGCCTCTGTCTGTGCGCCTACTCGCTCTCGTACATCTCCCGCTCCCGAT	0	0	0	0	0	0	0	0	2	0	0	0	0
116	GCGGCCCGGCCGATCCGCCTGATTCCCCGCCTCCGTATTGCACGTCGCCTCCGCTCCGAC	0	0	0	0	0	0	0	0	2	0	0	0	0
117	GCGCCCTCCACACGCTGACGTTTCGCGATCCCATCGCCGCTACTGGCGCGCCCCTCTCGC	0	0	0	0	0	0	0	0	2	0	0	0	0
118	GCGCCCACATCTCGGTATCTATTCCCATTGCCTATCGTTGTATTCACTCTGCGCCGGATT	0	0	0	0	0	0	0	0	2	0	0	0	0
119	GCGCCAGCACTTTGCCGCCACATGACCTCCTAGTGTCGCCTCGCCCGCTTTTTCCCTCGC	0	0	0	0	0	0	0	0	2	0	0	0	0
120	GCCTGTGTTCGCACGCCTCCATCTTGCCGCGGCTTCCCTGCCGTTTGTTGCTGTTTACGT	0	0	0	0	0	0	0	0	2	0	0	0	0
121	GCCTCTCCCGGAACTAGATATGTCCACTTGTTTCTCTTGCCAACAACCTTCGTGCGAACT	0	0	0	0	0	0	0	0	2	0	0	0	0
122	GCCTCGGTTCAGTCGCCGCTCGATCCTCCCAGTTCCACAGTACAGTCCGGTCCATGCCTA	0	0	0	0	0	0	0	0	2	0	0	0	0
123	GCCTCCTCCAGCCATTACATCGCTTCTTGTCTCTCTGATCAGAGCCGCTTTCCGTGCGTG	0	0	0	0	0	0	0	0	2	0	0	0	0
124	GCCTCAACCGACCTGCTAATTGTTGCCCATATGTGTTGCCTCTCCTCTTGCCCAGGCCCG	0	0	0	0	0	0	0	2	2	0	0	0	0
125	GCCTATCGCCAATCCCTCGGTTTTATGTACCCTTATCCGTAATGAATGATGACACTGGCC	0	0	0	0	0	0	0	0	2	0	0	0	0
126	GCCGGTCTCTATTATCGATCCTTTACATACTCTTTACACTTACGGGGCCGACTGTTTCCC	0	0	0	0	0	0	0	0	2	0	0	0	0
127	GCCGGGCTACCGTCCCCTCCGCTCTTCACCGTACTCCGCACCCTGTTCAAGCCTCTACGG	0	0	0	0	0	0	2	0	2	0	0	0	0
128	GCCGGCGCGATCTACATTAGCCTTCCCCCATGCGTCTGCCCCCCGTGCCCGCTACTGCCA	0	0	0	0	0	0	0	0	2	0	0	0	0
129	GCCGCTTGCCTATACTATCGCCTTTAGATTACGCCCACGTTGCGGTGCCTCGCCTGTTCC	0	0	0	0	0	0	0	0	2	0	0	0	0
130	GCCGCCTCGCCGAGACGCCCGTACTTCTCTGCCTCGCCATCGCTATCTTCGCGCTGTTCT	0	0	0	0	0	0	0	0	2	0	0	0	0
131	GCCGCCGAGTTTACCTGCCCCCGTCATGCCGCCTCCGTTAATGCCGCCCCGGGTACTTGT	0	0	0	0	0	0	0	0	2	0	0	0	0
132	GCCCGCCACCCCATGCGTCTTTACCGGGAATATGCACCGTGACTGTCGGCCTCTCGATTT	0	0	0	0	0	0	0	0	2	0	0	0	0
133	GCCCGCAGTCCCCCGTGTCTCCCCGCCTCACGCGCGCCGCAAGTGGCCCGGCGCCGCATA	0	0	0	0	0	0	0	0	2	0	0	0	0
134	GCCCGAGGGTTTCGCCTTCTCCGTTTACAGAACCGAGGTATCGCGCCGCTTCCTCCCGCG	0	0	0	0	0	0	0	0	2	0	0	0	0
135	GCCCCTTGTGCCCCGGTCTGTTGCCCCTGCCGAGATGCCGTCTCCCGAGAGTGTTACGCG	0	0	0	0	0	0	0	0	2	0	0	0	0
136	GCCCCTGGAACTTAGGTCCAGCGCCCGTACTACGGCAGTTTAATACTGTTTGTCCCGGCT	0	0	0	0	0	0	0	0	2	0	0	0	0
137	GCCCAGCCGTTCATACATCTCACGCCGTCATGTCCCATACACGCATGTCATCCACCGCGC	0	0	0	0	0	0	0	0	2	0	0	0	0
138	GCCATTGGGCCGCTCCCGTGATCCTCTTGTTTTCCAATTCCAGTTTTGCCGTTTGAGTGG	0	0	0	0	0	0	0	0	2	0	0	0	0
139	GCCATTCACCTCCGGCCGCAAGCCATGATTCGTATCGTAATCTTCTGATAACCCGCGGGG	0	0	0	0	0	0	0	0	2	0	0	0	0
140	GCCATCGTTTCGCCACGCCTCCGCCTGGACTATGCCCCGGATACCTCTAGTCTGTGCGCC	0	0	0	0	0	0	0	0	2	0	0	0	0
141	GCCACCTCGCCCCCAGTTCCGTTTACGCCTATCTCTGCTTTGTCCATACACCTCGCGGGG	0	0	0	0	0	0	0	0	2	0	0	0	0
142	GCCACCCTCTTTCAGATAGCCTCAAGTGAGTTAATTATTGCCGGTGCGTCCATTGCCATT	0	0	0	0	0	0	0	0	2	0	0	0	0
143	GCCACCACGAACCTGCACCCCCCGCATTTGTGATCTCCTCCGCTTTGGATGTCTATCTGG	0	0	0	0	0	0	0	0	2	0	0	0	0
144	GCCACAGAGCTCCCATCCGCGCACATCTTTACCATTGTTCTCGTTCATTCATTCGGGTGG	0	0	0	0	0	0	0	0	2	0	0	0	0
145	GCACGCGCGTCCCATGATTGGGCGAGACCCCGGCGCGCCGCACCTCCGTTTAAGTTGTCC	0	0	0	0	0	0	0	0	2	0	0	0	0
146	GCACCGCACCATCCTCTCCGCCCACGTGGACATCGTGCTACGAGTTACCGAGTCTCGGTC	0	0	0	0	0	0	0	0	2	0	0	0	0
147	GCACATCGGCGTCACAGCGTCCCGTTCTATCACAACGACTAGTCCCCTGGGTTTGCATCT	0	0	0	0	0	0	0	0	2	0	0	0	0
148	GATACGCGCACAGGTTCCTTATGTCATTGTTATACACACGTTGTATCCATTCCGCTCTAG	0	0	0	0	0	0	0	0	2	0	0	0	0
149	GACTCGGACAACCCCCCGCGCATAAGGTATAACCCGCTCTATTTGCTACACCGCGTCAAT	0	0	0	0	0	0	0	0	2	0	0	0	0
150	GACCGCCCCTCAGCGCTGCTCCCCGACCGTAATGACCTGCGACCCGTGCCCCCTCTGCGC	0	0	0	0	0	0	0	0	2	0	0	0	0
151	GACCCCTCCGCTTTGCCCATGTCTATCCAGGTCTGCCATCATCCACGTGCGGGTTCGTCC	0	0	0	0	0	0	0	4	2	6	0	0	0
152	GACCAGGGCCAGTTCTGGCATAGTAATTTCGCTCCCCGATGAGGGCGTTCTACATCGTGG	0	0	7	11699	13135	16230	0	0	2	5	0	4	0
153	GACAGCTGTATATCTACAGGGGGCCCTCAGGGGACTTTCGTTGTGGTTCATAGGCAAGTC	0	0	8	25625	65607	32971	0	0	2	4	0	13	0
154	GACAAACGATTTGCCCCTGTGCGCTGCATGGCCCCGTGAAGCCCCGCTCTGACCCCGATT	0	0	0	0	0	0	0	0	2	0	0	0	0
155	GAACGGCCGCTCCCCCATTTGCTGTCCCACTGCCCGCTGCCGCCATTGCTCACTCACGCA	0	0	0	0	0	0	0	0	2	0	0	0	0
156	GAACACCTCGTCTCCGCTCATCCTATACGCACGTTCTCTTCCCGTTCATTCGGTCGTGGG	0	0	0	0	0	0	0	0	2	0	0	0	0
157	CTGTACCGCTCGTGCCCCACTATTGCCGCTCGTTCCGAAGTTAGCAGCCCGCCCCAGCTA	0	0	0	0	0	0	0	0	2	0	0	0	0
158	CTGCTTGCCTCATTTGCCGATTCATACGGGTGCGCCTGTCTGCTGCCCACGTCATGCTTG	0	0	0	0	0	0	0	0	2	0	0	0	0
159	CTGCGGCCATCCATCCACTCCACGGACAATTATCTGCGCCTGTCTTTGTTGAGGTCCCTA	0	0	0	0	0	0	0	0	2	0	0	0	0
160	CTGCCTATGCCCACCTGCAGCCCATCGCGCCACTATCGCTCCCACTTGTGCGTCCACGTG	0	0	0	0	0	0	0	3	2	0	0	0	0
161	CTCTGTGCCCGTCCGCCTTATCGCCTGGGTCTCTCAGTTTCGTCCCTCGGTACATTCCGC	0	0	0	0	0	0	0	0	2	0	0	0	0
162	CTCTCGGCGTACCAAGCGTGACACGCCGCGTATTGCTTGAATATCGTCCTCGTTTTGGAG	0	0	0	0	0	0	0	0	2	0	0	0	0
163	CTCGCGCCTCCGCCTTTAGATTAAGCTGAACAATCCGTACCCTACTGTAATCATCCGCGA	0	0	0	0	0	0	0	0	2	0	0	0	0
164	CTCGCGCCTACTCTGCCACCTGTCTTGTCAGCCAAATCTGAGGTCTGTCATCGGCATATT	0	0	0	0	0	0	0	0	2	0	0	0	0
165	CTCGCACGGGTTGGCTTAGGGTTTGGCGTGCAACAGAAAGCTGTTCCGCACTCTGGCTAG	0	0	0	0	0	0	0	0	2	0	0	0	0
166	CTCCGCTGTTCGGCCGCAATTAGCTACGATGTCATTCTCAACCTGCTTCGTCTCACGGCC	0	0	0	0	0	0	0	0	2	0	0	0	0
167	CTCCGCGCGCGCTGACGCATTTTCATAATCGTCACACTAACTTCTCCTGTTTGGTGATGC	0	0	0	0	0	0	0	0	2	0	0	0	0
168	CTCCGCGCCGTAACCTTCGCCCTTGGTCTCCCTGTGCAGCCCAATATACAGTTAGGCCCA	0	0	0	0	0	0	0	0	2	0	0	0	0
169	CTCCGCATACTACCACTTCTCATCCCCAGGTCGTTGTCCCTTGCCTTACTGGTAGCAGTT	0	0	0	0	0	0	0	0	2	0	0	0	0
170	CTCCACTTTGCCGAGCCCCCTTCGCTTGTACGCCCTATTCTTGCTTGGTGCTGGGGCCCA	0	0	0	0	0	0	0	0	2	0	0	0	0
171	CTCCACGCTGACACCCACTCTCCACGTTCAGAAGCATTCATGAGTCCCCGTTTGGGCGAT	0	0	0	0	0	0	0	0	2	0	0	0	0
172	CTCAGGGGGCCCCGTGCGCTGCCGCATCCGCTTACCGTCGATCGCCGTTCATTTGCCATC	0	0	0	0	0	0	0	0	2	0	0	0	0
173	CTACGGCGCCCCTTTTGTCATGCAGCCTTCTTCCTTGCCTGGTTTTTTGCAGCGACCCGC	0	0	0	0	0	0	0	0	2	0	0	0	0
174	CTACGCCACGAGCCTCGCCCCTGTACCACTCCAGCCCTCCCCTCTCTGCTGTCGCTCGGG	0	0	0	0	0	0	0	0	2	0	0	0	0
175	CGTGCCCCGTCGCCCTCTGGTTGGTCCGTTTCCCTTGTTAACTGCGCCGGCTGCCTCTAT	0	0	0	0	0	0	0	0	2	0	0	0	0
176	CGTCGCTCTGTCGCCTAGTTATCTATCCGCCTCCGCTTCTCGCCTGCTAGCGCTGCCCAG	0	0	0	0	0	0	0	0	2	0	0	0	0
177	CGTCCGTCCAGCGCCCTACATTCCGTTCGCTGTCTCTCACGTTTGGCCGTCAGCCCGCTA	0	0	0	0	0	0	0	0	2	0	0	0	0
178	CGTCCATCTCCGCCTTCGTTGCCCTTCTACTTCTTGCGGCCTCATACCGGATCTGTTTGG	0	0	0	0	0	0	0	0	2	0	0	0	0
179	CGGTGCTCCTAGACCTCACGTATAACTCACTCTCCAGGCTCACCTGCAATCGCCCAATGG	0	0	0	0	0	0	0	0	2	0	0	0	0
180	CGGTGCAACCCGACCGAGCACTGCACAGTAGCCACTAGCTGTCTTCGGCCTCTTACCGCT	0	0	0	0	0	0	0	0	2	0	0	0	0
181	CGGTAGGTCCCTGGTGCATATTAGTTTCTACGACGATTCCCTGCATGCGATTCTAGTCCC	0	0	0	0	0	0	0	0	2	0	0	0	0
182	CGGGCTTACTGACTAGCCCTTGCTTATCGTCCTCTCCATGTGTCCTGGGCGTTCGGTATA	0	0	0	0	0	0	0	0	2	0	0	0	0
183	CGGGCGCCCTCATAATGCACGTACCCACTTCCCTCCGTCATGCGGCTCCGTGAGCCCCAG	0	0	0	0	0	0	0	0	2	0	0	0	0
184	CGGCGCCTGGTTAATTACCGTTCCTACCTGCTCACACGCGTCTGGTGCCCTTGGTCTTAC	0	0	0	0	0	0	0	0	2	0	0	0	0
185	CGGCCTCGCCCTCCGGTTACCGCCGCCCCTGATGTCTTGTCTCTCGTTACGTGTGTCGCG	0	0	0	0	0	0	0	0	2	0	0	2	0
186	CGGCCCCGCGAGCATCCGCACGTACCCATTGCCCCGGCGCTAACGCTTCAGTTAACACAG	0	0	0	0	0	0	0	0	2	0	0	0	0
187	CGGACCTCCGCCGTATCCGGTCCCCGCGCTGCGTGCTTGGGGCCTTGCCTGCGCGGCACT	0	0	0	0	0	0	0	0	2	0	0	0	0
188	CGGACCGTCGCCCTGACCCAGTCTCGTAGCTGCTAGTTGCTCTCCACTTAGTTGTTTGAT	0	0	0	0	0	0	0	0	2	0	0	0	0
189	CGCTTCGTCCCCCGACGGCTCCATTTTCACTGCTGTACCGAAGGCACCGGCGAACACGCT	0	0	0	0	0	0	0	0	2	0	0	0	0
190	CGCTTCCCACGCCACTTATTCGACGTAACCTGAACAGTACATCAGCCGACCCCCTATAGT	0	0	0	0	0	0	0	0	2	0	0	0	0
191	CGCTGCTCCCCCCAGTTGGTCTTGCTTTCTTGCTCCTCATTGCAGCCTCGCCACCGCGCC	0	0	0	0	0	0	0	0	2	0	0	0	0
192	CGCTGCCCTGGCCCTTCGCGTTCCCATCCGTACCGTGAGCATCCACCCACACCGCCCATC	0	0	0	0	0	0	0	0	2	0	0	0	0
193	CGCTGCCCATTATTACCATCGCTCGTTCGCCATTCCCTGCTTTTTCTTTTCCGGGGCGTG	0	0	0	0	0	0	0	0	2	0	0	0	0
194	CGCTGCCAGATAGTTATGTTGCCTCTTATTCAATTCCCGTATCCCCACCCGGACTCTCAA	0	0	0	0	0	0	0	0	2	0	0	0	0
195	CGCGCCGCGAGGTTCCACACATCCCGTCCCTCCGTTCGTCTAGCGCTTATACTCCTCGCG	0	0	0	0	0	0	0	0	2	0	0	0	0
196	CGCGCCCTTGGGTTTTGCCTCCCTATATGCCTGTAGTTTCAACATTGTCTTTTTTGGGCT	0	0	0	0	0	0	0	0	2	0	0	0	0
197	CGCGCAGCGCTTGCCTCTCGCTCATTGGATCTCCACTTCAGATTGCTCCTCATCCAGGTC	0	0	0	0	0	0	0	0	2	0	0	0	0
198	CGCCTGTGCCCTCCTGGTTGGTCTAGGTTCGTCTTCACATGTCCCTCCTCCCACGTAACA	0	0	0	0	0	0	0	0	2	0	0	0	0
199	CGCCTCTGTGCCACTCACTACTTTGCAACTTTGTCGTCTCGCTTCGCCCACTTCGCCGCG	0	0	0	0	0	0	0	0	2	0	0	3	0
200	CGCCGCTTATCCGGTAACAGAATTCAGGTACCTAGCCCTTAGGAGCGCTCCGCACGACGG	0	0	0	0	0	0	0	0	2	0	0	0	0
201	CGCCGCCTTCCCGTCCTGTTGCCAACTCCACTTGCCCCATTTATACTATGGCCCGCGCGG	0	0	0	0	0	0	0	0	2	0	0	2	0
202	CGCCGCCCCCCGTACACGTAAGCTCCGCGGTAAGCCTGCTCGATTATCCCTGTCATCCGC	0	0	0	0	0	0	0	0	2	0	0	0	0
203	CGCCGCATCTCCAGATTGCCAGGTCCCGTTCTCTACTCGATTCGTCGCCCCACTGCTCTT	0	0	0	0	0	0	0	0	2	0	0	0	0
204	CGCCGCACTCAGTCCTCGCCTATTCCCGATGTTGCCATTATGTGCTCAGACCGACGGACC	0	0	0	0	0	0	0	0	2	0	0	0	0
205	CGCCCTCCTGTCTTGCCGTATCCGTTCTGTGTGGTCCCCAGTTGCATCCATTTCCGCGTG	0	0	0	0	0	0	0	3	2	2	0	0	0
206	CGCCCGTCCCCCATCGATACGGCGCTCATTAACTCCGCAACTCCGGCCGCATCCCTGTGG	0	0	0	0	0	0	0	0	2	0	0	0	0
207	CGCCCGGCCCGTTCGTCTTGCCAACTTCTCACTTCGCTTCCGCCCTCGCCTGGTGTAACA	0	0	0	0	0	0	0	0	2	2	0	0	0
208	CGCCCCGCTATAGTCGCGTCCCCTGGGTCACTTCACGAGTGGTCTTCGTCTTCCTCTGCG	0	0	0	0	0	0	0	0	2	0	0	0	0
209	CGCCCCCCGCGTCTCACCACTATGTCTACCCGGGCGTTTACCTCCGCTTACCAGGATGGC	0	0	0	0	0	0	0	0	2	0	0	0	0
210	CGCCATGTCACCTCTTCATCGAGTCGTCTCGCGTCCCACCATCTTTTCCCTGATGCCATG	0	0	0	0	0	0	0	0	2	0	0	0	0
211	CGCCACCCGCTTCGTATCACTACCATTGTCATTTGTCCTCGCTATCCAGTTCGGTGGCTG	0	0	0	0	0	0	0	0	2	0	0	0	0
212	CGCCAACGTTGCCCTCGCCATTAATGATCGCTTATCTGCCTCTGAATGCTTACCGACCGC	0	0	0	0	0	0	0	0	2	0	0	0	0
213	CGCATCGCCGTTATCTCCGTCCTCCTTGCCCCGTACTTGTGTTCCTGTGCCTTGTGCGGA	0	0	0	0	0	0	0	0	2	0	0	0	0
214	CGCACGCGCCAAACGCGGTTTTCACCTGCCCTTAAATGTATGTCGTCGTAGCTCGCTGCC	0	0	0	0	0	0	0	0	2	0	0	0	0
215	CGCACCGGGCATACTGTGCCGCCGCTTCGTCTCTGTTTTGTCTCTTTCACGTTGCCCGCC	0	0	0	0	0	0	0	0	2	0	0	0	0
216	CGCACACGCCGTAGCCTAATTTTCCGGTCCATGTAGCCTTATTGCCCCCACAGTCAGCCG	0	0	0	0	0	0	0	0	2	0	0	0	0
217	CGATCACCAACGACTATGCCCTTACTCTGAATAGTGCCGTACGTCTCCCGCTATACCGTA	0	0	0	0	0	0	0	0	2	0	0	0	0
218	CGACCGACTTCTTGCTAACTCCGCGTCATCGTTACCAACATCTTTATACCATGCCCAGTG	0	0	0	0	0	0	0	0	2	0	0	0	0
219	CGACACCTTCCCACATTGCCCCCACCGCCGCGCCCGGGTATGGTTACTACCTTGGTACGG	0	0	0	0	0	0	0	0	2	0	0	0	0
220	CCTTCGTGCCGCCGCCGCCCACTGTTCGTCTCTCTGTTGAGTTTCGCCTTACTCGGCCCG	0	0	0	0	0	0	2	0	2	0	0	0	0
221	CCTGCGCCCCACTTCAGGTGTCCCTCCACCCGGCTACGCCCTCTTCCCTCCGCCTTCGCC	0	0	0	0	0	0	0	2	2	0	0	10	3
222	CCTCCGCCGGACCCTACTTGCCCACCACTGTTCATCTAGAACATCGCCGCCTACGCCGAC	0	0	0	0	0	0	0	0	2	0	0	0	0
223	CCTCCGCATCTAGACCATCCCAGCCCCGCCGTGTAGCGCTATAGCAATGCTGCACGGCCG	0	0	0	0	0	0	0	0	2	0	0	0	0
224	CCTCACTTGTCCCTATCGCGTCTTTGCTCCTGCTGTGCCCGCCCCTTGGTACGAAACTCC	0	0	0	0	0	0	0	0	2	0	0	0	0
225	CCTATGCCGCCGCACCCGATCTCCCCTGGCCTCCCCCGGCCTTAATTCGCCTCGCCATTT	0	0	0	0	0	0	0	0	2	0	0	0	0
226	CCGTTTGACCAACCGCGACCCCAGTGGTGCCTCTGCCGACCTTGTTCGTCCGGTCGCGCC	0	0	0	0	0	0	0	0	2	0	0	0	0
227	CCGTTCGCCATTTCCTGTTCCCTACTCTCCCGTCGCTGCCCTATATGTGAACTCAGTGCC	0	0	0	0	0	0	0	0	2	0	0	0	0
228	CCGTGCGCCACATCCTCCGTCTCCTCGATTGCGTTTAACCTTGCGTCTTGTTCAGTTGCC	0	0	0	0	0	0	0	0	2	0	0	3	0
229	CCGTCCTTCGCTGTTTTCCTTACCTTTGTGGCGCTATCAGAGCAAATCACGCTCGGCTTA	0	0	0	0	0	0	0	0	2	0	0	0	0
230	CCGTCCACCTGCGGTCTTTATTCTTTGCCCCATTTCGTTATTGTGTTTGCCGGGTTCGCA	0	0	0	0	0	0	0	0	2	0	0	3	0
231	CCGTACCAACTACCGATCTCTTAATCGCCACATAACTGACGCCCGTACTAACCTCGCCGC	0	0	0	0	0	0	0	0	2	0	0	0	0
232	CCGGTTGGCCCACACACTATACCTCTGCCTATCCACGCCCGCTGCACACGCCGACCCATG	0	0	0	0	0	0	0	0	2	0	0	7	0
233	CCGGTCGCCCCTTCCGCTTACACCGCCTAGATGTTTACGCTAGTCTCTCTTGTCACCGGG	0	0	0	0	0	0	0	0	2	0	0	0	0
234	CCGGGACCGTTTCCCATGCCTGATCTTCTTTCATCCCAATGTTCCTGTGTCTGTCGGTTC	0	0	0	0	0	0	0	0	2	0	0	0	0
235	CCGGCGAGGACGGGGTTAACGCCGCGTTTAAGGGCAGTCCGGCAGCGTATTGCATTCCCA	0	0	0	0	0	0	0	0	2	0	0	0	0
236	CCGGCCTGGATCGCGCATCCTAATGAACTCCGGTCAATCCCTTACGTCATGATGTCGTCG	0	0	0	0	0	0	0	0	2	0	0	0	0
237	CCGGATCGTCCCTGCTCTTACTGCCCCACTTCCCTTTCTGCACCGTACTTGCTTTGTGGA	0	0	0	0	0	0	0	0	2	0	0	0	0
238	CCGGATACGCCGCACTCTCCCCTCGCGACTCCGCTTTTTGGGTTGTTCACTGTTGATTTG	0	0	0	0	0	0	0	0	2	0	0	0	0
239	CCGCTCATATCACTGACCACTGTGTCACTATATCTTTTCGGCCTTTAGTACGGAACCTGG	0	0	0	0	0	0	0	0	2	0	0	0	0
240	CCGCTCAAGATTGGATGCCATCTGGGGATCCCTGGTTCACATCCGGCCTTCTTACCTGCC	0	0	0	0	0	0	0	0	2	0	0	0	0
241	CCGCGGCCGGCTGCCTCCTCCTCTCACGAATTTTGCCCCCGCTTCAAACGGCTGTCGAGT	0	0	0	0	0	0	0	0	2	0	0	0	0
242	CCGCGCGCTCATGTCCCTCTAGTGCGGCCTCTCCTCTAGTTCTCGTACGGTGTGCATTGT	0	0	0	0	0	0	0	0	2	0	0	0	0
243	CCGCCGTTCGTGCCTGCCTTCTCGTGGGGCGCCGACTGAGGACCTGAGCTCACGCCGCCT	0	0	0	0	0	0	0	0	2	0	0	0	0
244	CCGCCGTGCACCCTGACCTCCGCGCCTTCCATTAATATCTCTGGTTCGCTGACATCGTGG	0	0	0	0	0	0	0	0	2	0	0	0	0
245	CCGCCATGTCCCCGCGGCCTTCCGGACTCCACCCTGTCACCTATTAACTTGTCGGACGCC	0	0	0	0	0	0	0	0	2	0	0	0	0
246	CCGCCATACTACGACTACAACCGCTTCAAAACAGTTGCCTTGGTTCAGCCAGACGGATCG	0	0	0	0	0	0	0	0	2	0	0	0	0
247	CCGCCACGTCCTCTCGCCTTCACCACAACCTCGCGCCATCTCCGATCTGTACCTCTCGCG	0	0	0	0	0	0	0	0	2	0	0	5	0
248	CCGACCGGTGTTCTACTTGTTCTCTTCGTTACCTCTATTTTGCGCCCGGTCGTGCACCTT	0	0	0	0	0	0	0	0	2	0	0	0	0
249	CCCTCGTCGCCGCCTAGTGTTGTTTGTTTCTTTCGCCCGGCCGATTTGCAGCCCCCGTGG	0	0	0	0	0	0	0	0	2	0	0	0	0
250	CCCTCGGTTCCGGTCGTACCCGCTGTGCCCTCTTTGCCACTCGATAAGTCAGTGCGGTCT	0	0	0	0	0	0	0	0	2	0	0	0	0
251	CCCTCGCGACAGTTCCTCCATGCTACCATAATGCGCTCTCATGTTCCATATCTCCCTCGT	0	0	0	0	0	0	0	0	2	0	0	0	0
252	CCCTCGCCTTATACATTAGTTAGTCGCCCGTTAGTTCACCTTTGCCGCGTTCTTCTCCCT	0	0	0	0	0	0	0	0	2	0	0	0	0
253	CCCGTACATACGCCCATATGTCACCGTGTCGCCAGTCGCCTTCTAGCCCTCAGAGGTAGC	0	0	0	0	0	0	0	0	2	0	0	0	0
254	CCCGGGTCAGCCACCGCCAATCATCCATCGCGCCCCGATCACACGCAGTTCCGCCACTCT	0	0	0	0	0	0	0	0	2	0	0	0	0
255	CCCGGCGTCTCCCGTGCTGACGTTTTTAGTTTCTCCTGGTTGTCATCAGGCTGCTTGTCA	0	0	0	0	0	0	0	0	2	0	0	0	0
256	CCCGCGCGAATAAGCTATGAGCCCCAACCTGCACTTCGATTTTGATTTCGTCAACTGCGA	0	0	0	0	0	0	0	0	2	0	0	0	0
257	CCCGCGCCTACACCTCTCTGCCCCGCCCGGTTGCCCGCTGCCCTCTGCTGTATCGTGGAT	0	0	0	0	0	0	0	0	2	0	0	0	0
258	CCCGCCCCTACACAATGGTGACGCCCCTCTAGTACTGCTGCCCGTCGCCCACCATTCGCG	0	0	0	0	0	0	0	0	2	0	0	0	0
259	CCCGCCAACTCTCGCTCCGGTATTTGCCATTGTGTGCCCCTCGTCTATCGGTGTCGCGTA	0	0	0	0	0	0	0	0	2	0	0	0	0
260	CCCCTCTAGCCGCTCCTTCGACCTCCGACCCCGCTTCACTCGGGTCTACTCTGCTAGGGG	0	0	0	0	0	0	0	0	2	0	0	0	0
261	CCCCGCTCCCTGCATTCGCCACACACATTGCATCCGAGCCAGCCACGTTTGCCCCGTGCC	0	0	0	0	0	0	0	0	2	0	0	0	0
262	CCCCGCGGTAGCCCGGTTTTTCCGCCGTATTGATTGCCACCCTTGTACCGTTTTGCAGCT	0	0	0	0	0	0	0	0	2	0	0	0	0
263	CCCCGCGCGCGAACGGCCGTCCTCCACAGTATTCCTGTCGCCTCACTAAGTGGTCATCCG	0	0	0	0	0	0	0	0	2	3	0	0	0
264	CCCCGCGCACTGTTGTCCTGCGACTACACCGTCGAATCCTCTCTTGGGGCACTGGTCTTC	0	0	0	0	0	0	0	0	2	0	0	0	0
265	CCCCGCGCACGATTCTGCCACACTATGCGCTCACTGCTCGTTCACTACCCGTGCGATCTC	0	0	0	0	0	0	0	0	2	0	0	5	0
266	CCCCGCGACAACACGCTAGTCTCCCTATGTCTCGCCTACCGCTATCCTGTCGCGTCTGCG	0	0	0	0	0	0	0	0	2	0	0	0	0
267	CCCCGCCTTGCATAGAAGTAAGATTTGTTACTGCGGGCGTGCCACTTCTTTGCGTCCGCT	0	0	0	0	0	0	0	0	2	0	0	0	0
268	CCCCGCCTCCGCCGCAAGCCTTGTGCCACCACCACTGTAACGAATCGACGTTCTTTGCTT	0	0	0	0	0	0	0	0	2	0	0	0	0
269	CCCCCGTGCCTCCACGCAGACTTACGCCTCGCCCTCGCCATCCATGCCCAGAACGTCTCG	0	0	0	0	0	0	0	0	2	0	0	0	0
270	CCCCCGCTGCTTTCCGGTGTAACCCGCCATGCGTGCCGCCATCTCGCTTTCGCTCGACCT	0	0	0	0	0	0	0	0	2	0	0	0	0
271	CCCCACACGCCTCATTCAGTGCAGCCTTCTCATCGTATGCCTCTCTCCGTTCGCGCATGT	0	0	0	0	0	0	0	3	2	3	0	0	0
272	CCCATGTACTCGCCTACTCTACGGTTCTCTTGTGCTCTCCTTTGCCCGCTATCGACGCCA	0	0	0	0	0	0	0	0	2	0	0	0	0
273	CCCATCGCGCACACGACGTGTCCTTGCCTACCGACAATTCTTATGCCTCCTCTCGGCGCG	0	0	0	0	0	0	0	0	2	0	0	0	0
274	CCCAGGACCGCTTTACTCTCTCTCGCCTTTTGGTTCTGGCCCCCCTATCGCCATGTCGTA	0	0	0	0	0	0	0	0	2	0	0	0	0
275	CCCACCCCCTGCGCGTTCCTAACCGGCTGCGATGCTATGACCTTGCCCTTCAGCGATGTG	0	0	0	0	0	0	0	0	2	0	0	0	0
276	CCCAAACCGTATTGCTGCCCATCCTTCGATCGAGAATTGTTGGCCCGTCCGCTGAACATG	0	0	0	0	0	0	0	0	2	0	0	0	0
277	CCATGCGCCGCCAGATTAGTTTTGCCTTCCCACACCGTGCGCTGTTCCTGCCCTGGTCTT	0	0	0	0	0	0	0	0	2	0	0	0	0
278	CCATGCGCATCATGTGCGTTGCAGCCCTCCGCCGAGCGTGTGCTCTATTTTGCCGCCTGC	0	0	0	0	0	0	0	0	2	0	0	0	0
279	CCATGCACTTCTCTCGGCATCACTCGTCCTCGGCTATTCACGCGCCAAACTACACGCGGC	0	0	0	0	0	0	0	0	2	0	0	0	0
280	CCATCTCGTTTGCCCCATCGCCGCCATTAGTCGCAACCGCATTTGTTCGCTCCTTGAATG	0	0	0	0	0	0	0	0	2	0	0	0	0
281	CCATCGCTATTCTCGCTGTATTCGCCCAAACTCGCTGCCGCCTACTATTCACGCGTCGGA	0	0	0	0	0	0	0	5	2	0	0	0	0
282	CCATCGCATCCTTGGGGTTTCCTTAGCTCCGGGTGTCCCTCGTCGCGCCATTTTCATCGA	0	0	0	0	0	0	0	0	2	0	0	0	0
283	CCATCCCCATGTACCTGGGTTGGATCAAACGCTAGGCCCTAGCTACCTCCGCTCTCCACG	0	0	0	0	0	0	0	0	2	0	0	0	0
284	CCATCCAGTCGCCCGGCCCCATTACGTCTCCGCCTCCAACACTGATATCGTGCGCTTCTA	0	0	0	0	0	0	0	2	2	0	0	0	0
285	CCAGGCACGTGCGAGTGCCCTCTATCCATATTCACTTCGATCTGTTACTGGCGCGACCCC	0	0	0	0	0	0	0	0	2	0	0	0	0
286	CCAGCCGAGCTGCCTCCCCGCTCCGCTTAGCCCCTCCCATTGTCATGGTGCCGGCCTTCG	0	0	0	0	0	0	0	0	2	0	0	0	0
287	CCAGCAATCGCCCGTTCGAACAAACCGGTACCCCCTTACGTAAGTTGCATGCCCGCCGCC	0	0	0	0	0	0	0	0	2	0	0	0	0
288	CCACTTACCCACCCGCCTCATTGTGTCCTGCCTCGACCCTCGAGCTGTTGCCTGTATGCC	0	0	0	0	0	0	0	0	2	0	0	0	0
289	CCACTCGAGGTCTCCCCCGTTTCTCCGCTTACATGCCCTGACCGATATCCTACTGCGCGA	0	0	0	0	0	0	0	0	2	2	0	8	4
290	CCACGCGCCCCCTCCGCCCATCGCCCTACAATGTGTCATTCTCGACGTCCTGCGGTTTTG	0	0	0	0	0	0	0	0	2	0	0	0	0
291	CCACCGCCGGCAAGCCACGCTCCGACTAATGGACCTTTGCCTCAGCCTCGTTTGCAGCGC	0	0	0	0	0	0	0	0	2	0	0	0	0
292	CATTGCGGCCGCCCCCTCCTACTTCGCCCACATCTCCTATGAATGAAACAGTCGGCTCAA	0	0	0	0	0	0	0	0	2	0	0	0	0
293	CATTCAATGCCACACAATACCGACACCAGCCAACTATCGACCATCTAGCCCGCTCCATTG	0	0	0	0	0	0	0	0	2	0	0	0	0
294	CATGGACCTCCAGCATCTTCCACGCTATTACGCCCCGACACTCTTCGCCTTTTCAACGCA	0	0	0	0	0	0	0	0	2	0	0	0	0
295	CATGCCGCCCTTCCATGCGTTATGCTTACCGACCCATACCGTCCCTTGTCCTAGGGGTGG	0	0	0	0	0	0	0	0	2	0	0	0	0
296	CATGCCCCCAAGCACAAGCGTCCTGTTCCCACCGATTTTCTGCGGTCACTGCGGGCTCTA	0	0	0	0	0	0	0	0	2	0	0	0	0
297	CATCCTCCCTGCCGCCTATGCACTCCTATTTGCCCGTATCCCGTAGCGGTCTTCCGGTTA	0	0	0	0	0	0	0	0	2	0	0	0	0
298	CATACCGCCTAACGCCTCATTTTGCCTATATCGTCCTCTCACTCTGGTGCCGTGCCCGCA	0	0	0	0	0	0	0	0	2	0	0	0	0
299	CAGTCGCGATCTACTTGCCCATCCTCCTCTCGTCTTTGGTGTTCGCCCCTCGGCTTCGTA	0	0	0	0	0	0	0	0	2	0	0	0	0
300	CAGTCCCTCGTGCCCAACCTTAAGTAATCGTGCCCGTCCTCTGCGCATACTCCTATCGAC	0	0	0	0	0	0	0	0	2	0	0	0	0
Sorting	column R9_IL6
rank	read	R0	R0_II	R4_PDGFA	R8_PDGFA	R9_PDGFA	R10_PDGFA	R4_VEGFA	R8_VEGFA	R9_VEGFA	R10_VEGFA	R4_IL6	R9_IL6	R10_IL6
0	total-multiplicities	2978505	2537589	3599183	2268017	4288407	1452592	2638457	3201489	3225969	1624581	3662278	1561906	593067
1	TAGCCCACTGCATAGAGGTAGCCACGTATGTGGGTGTTACCCATTCGTAGCTACCGGTGA	10	22	19	26	37	42	223	2557174	1876785	513147	19	499	79
2	GCTGTGGCACACAGGGGGCCCGCAGGTTTTGCAGCGGGGACGATTACTTTTTCGTGCAG	7	0	43	470347	517312	50611	5	8	19	20	4	169	31
3	AGGGTCTTCAGAATTGCTTGGGTCCCCACTGGATAGAGCACAAACTGGGCGGTGCATGAC	3	2	4	7	11	10	3	410417	678981	66718	4	159	32
4	GCTAGGGCCGTCAGGCATAGAACCGTCTATTCAACAGAGGATTCTCCCAGATTCGGTGCG	4	6	30	341007	427665	95936	2	6	20	16	7	152	34
5	CAGAGCAGGGCGCCGTGTCGCATAGTGTTGTCACTCCCCTGGAGGTCCATGCGAAATATG	7	2	20	308195	788734	178541	0	8	32	52	9	115	30
6	AAAGCCCACTGCATAGAGGCCGCTCAACATGCGAGCCGGTGTACTTCAACAGGTATCCT	3	6	5	5	11	17	10	83624	512086	797619	6	74	24
7	GCGGTATTACCGGGGGCCCTCCGGGTACGATTGGGGCTTCCCTATGCGGATCAGTTGGTA	2	2	13	167290	469698	106689	2	7	19	29	2	54	21
8	GAAACGCCGCTGGGCTAACGGGGGGCCCACAGCGTGGGGACGGTGTTTTGATCTATTCTA	2	4	5	123758	474114	81162	3	4	26	12	5	44	14
9	CCATCCCCGGGCCCCGCGCTCCTCCGCCCACAGCCGGGCTTGACGCACTTCTCCCGCGTA	0	0	0	0	0	0	0	0	0	0	0	43	6
10	CGGACCCGACCTCCACTGCCCATGCCTATCGCCCATCACACGCTCGTTCGCCCGGTCCG	0	0	0	0	0	0	0	2	3	4	0	41	15
11	GTCGCCAAGGGCCGGGCACTGTCTACCGGTATGGTTTAACCTCCCACGCATAGATCGCGT	0	0	4	70834	271492	97786	0	3	11	11	3	37	22
12	ACGAAGGCGCTTGCGTATAGCACCGTGGGTGCTCCTGAGATTATGATACTTCAGTCGGGG	3	2	11	67630	110429	26065	0	0	2	3	0	37	6
13	CTCTGGTCGTGAGCTGGGCGGCTATTGCGTGCTAGCCGGTTACTTTTAGTCCCTAATGCG	0	0	5	66486	149273	79618	0	4	6	15	2	36	8
14	GCGCCCGCTGAGTTCAGTGGGGGGGCCACGAAACCTATCTTTGAGGGGGACGCGAGTGTC	0	0	12	91066	160298	45059	3	0	9	8	2	31	8
15	GCGTACGTCTCTCTTCAAGACATGCGGACGGGGGCCCGGTACTACGGGGACGATGTTGCG	3	2	9	85742	208463	77700	0	2	12	15	3	29	10
16	CGCCTCTTCTCACCGTGTGAGACTCCACGTCTTGATTGCAGGGTGGTTGCTTCCCATGCG	0	0	15	38722	67083	98866	3	2	6	8	0	25	6
17	CCGAGGCGGTTCCATCTCCCACGCACGCCGACCACTCTTGTCTCCGCTTGCACACCGCGC	0	0	0	0	0	0	0	0	0	0	3	25	3
18	CCCCGGGGCAGGTATATGCCTCGGCCTCTCCGCTTTGCGCCTTGCCTTGACCGGCTTAGC	0	0	0	0	0	0	0	0	0	0	3	25	4
19	CAGCTTTGCTTTAGCACCGGAGGCACTGCCTGAGTCGCTTTCAAGTACCGGTGTCGCCTT	0	0	13	43100	56515	44329	2	3	3	0	0	25	8
20 C	CGGGGGGGGCTGGGGGGCCTATGATTGTCGGAGTCACGGTTGGGGGGTGGTGGACTGTGC	0	0	0	0	0	0	0	0	0	0	0	24	10
21	CCGCGCCAATCAAGTGCGTCCCGTGATACTTCTCCTCACTCCGCTCTCCGCCGTGTCTTG	0	0	0	0	0	0	0	0	0	0	0	24	6
22	GCCGATACATCCGGGGGGCCCTCTGGGGACGATGTCTGCTGATCTTATTGATACTTCTGA	0	0	8	110699	117080	45481	0	0	7	10	2	21	11
23	AAGTTGTCAGGGCAGGTCGGTTGGGCCAACTTGCATGAGTCATGCTTTCCCCGGCGCTCT	0	2	16	30688	87922	46701	0	0	5	8	2	21	9
24	CGCACGGGCCATGTTCCGCGTTACACTCGTTCCATCATTTCCGCTCCTCCGTGCGCCTCC	0	0	0	0	0	0	0	0	0	0	0	20	10
25	CCGCCCCTGCCGTCGCTGGCCGATGGCCTCACTACTACACCTCCGTCATTGGGCGGCACC	0	0	0	0	0	0	0	0	0	0	2	20	6
26	CGCCCCAAGCGGCAGGCCTCTCCCGTTATATCCTCGGTCTATACTGTCATCCCCTGCGGA	0	0	0	0	0	0	0	0	0	0	0	19	4
27	CCACCACGCACTCCTGCCGCGGACGACAAGGCCGCCTCCCCGTGCCGCCCCCGCAGCTGC	0	0	0	0	0	0	0	0	0	0	3	19	0
28	CGGCGCTCCACACTCTTCCGACCCGATCTCTCTCGTCGCCGCTAGTGCCGCTACCTCGG	0	0	0	0	0	0	0	0	0	0	0	19	3
29	CCGGGGCCTCATCACTCTCGGGCTCTCGGTCGACGTAGCGCCGTTATCTCTCCGCCTCG	0	0	0	0	0	0	0	0	0	0	0	19	5
30	GGCGCCCAAACGGTATGTCCACCCGTCCGCCTTCTCGTCTCCGCTTCTCTCGCCGCCGAT	0	0	0	0	0	0	0	0	0	0	0	18	7
31	GCCCCGCGACTCCAAATACGCCCCGGTCCACTCCTCTTAGCTCTGCCGCACAGCTCCGGG	0	0	0	0	0	0	0	0	0	0	0	18	3
32	CGCCACGTGAGCGCGCTTATCCTACGAGTCTCCCCGATGCAATCTCCCTCCGCCGCGCCA	0	0	0	0	0	0	0	0	0	0	0	18	8
33	CCGAGGCGTCCAGCCCGCCCGCTCCCCCTCCACAATGCTGACACTCTTAATCTCGGGCGC	0	0	0	0	0	0	0	0	0	0	0	18	9
34	CACCCCCATCGGTGATCGTTCCCCCATTTGCCACCATCGGATACTCCTGCCCGCCGCGC	0	0	0	0	0	0	0	0	0	0	0	18	2
35	CCCACGCCGATCCGGTCCCTGTGCCTTACTCTTGTCCCGGTCTCCCCCTTGCTTGGCGCG	0	0	0	0	0	0	0	0	0	2	0	17	8
36	CCCACCGGGCCCCTCCGGTCACCACGTCCACTGTGTTTCCAGCGTCCCTGGGCTCCTTGG	0	0	0	0	0	0	0	0	0	0	0	17	0
37	CACGACCGGGAGCACCTCGCGCCCGTGACCAGTCTCCCTCCGCGACTACGGTCCCCCAGG	0	0	0	0	0	0	0	0	0	0	0	17	2
38	TCGCCCGGCCTATCGTTCTTTCCTAGCGTGGATCGTCTCATCTCTGCTTCTCCGGGCATC	0	0	0	0	0	0	0	0	0	0	0	16	4
39	GGGCAGTCCCCGGCCCCACGAGCCCACTCCTATCTCGCTCTCGTGTTACTTGTGATGTTA	0	0	0	0	0	0	0	0	0	0	0	16	3
40	GGGAGGGGGGCAGTTAGGAGGGGGTATCGGGGGTCGGCGTTTTGCCCATGCTGCGTCTCG	0	0	0	0	0	0	0	0	0	0	0	16	6
41	CCGCCTAGCATCCAGTGGGATTCGCTGCCTCATTCGCCTCACTCCGTTGCGCACTTGGTC	0	0	0	0	0	0	0	0	0	0	0	16	6
42	CCCCCTCATGCACTCCTTGCCTACCGTCTTACGCCTCATCCTCCTACGCGCCTCGGGTTC	0	0	0	0	0	0	0	0	0	0	0	16	0
43	CCACGAGCGGGCGACCAGATCCGTGCCCCGCTAACATACCCTCGCCTTATCTCCACGGTC	0	0	0	0	0	0	0	0	0	0	0	16	0
44	CACCGTGCTCATCGTCGTACTTCGTCCCCTGCGTGTCTATCGCCCACTGGTCGCCCGCTT	0	0	0	0	0	0	0	0	0	0	0	16	3
45	ACCCGGCGCCACTCTGCTTCCCCGCCGCCACCCACCACCGCATATGTCACTCTGCGCGGC	0	0	0	0	0	0	0	0	0	0	0	16	4
46	TCCACATCCGGGTTGCCTTGCCCCGCCCCTCGCCCCCGCCTTCACGATACGCGTCCTGGT	0	0	0	0	0	0	0	0	0	0	0	15	0
47	GGGCGCCCTTACCATCCTCTGCTTACCTTCAACCTGCAGCCCCCGCCGCCTCGATCCCGC	0	0	0	0	0	0	0	0	0	0	0	15	3
48	GCCCGGCGCCTCTCTTCCGTGGGTCCCTCCGCGCTCTTACCCCTCCCGTTGCCGATTGGG	0	0	0	0	0	0	0	2	0	0	0	15	7
49	GCCCACGCCTAGATGTCCAGCTCCTTCATCTTGGCCCTCGCACTCCACTCGCACTGCGCC	0	0	0	0	0	0	0	0	0	0	0	15	3
50	CGCCGCTAGGCCACAGTGTCAACCGCTAACAACTACCGGTATCTCCCCCGCTTCATCATG	0	0	0	0	0	0	0	0	0	0	0	15	4
51	CCGCCCCGGTCGTAGCCGTTACCCATGCGCCCTGTCTACTCGTGCTCTTCACTCCGGGTC	0	0	0	0	0	0	0	0	0	0	0	15	4
52	CCGCCCCGCCGGCAAGGGAGGGGCCCGTGACGCACATCACTATACTCCGCTTCAACCGTG	0	0	0	0	0	0	0	0	0	0	0	15	4
53	CCCCGCTGGCATGATTAACCTCTGGCGGCTCATCTCGTTCTCTCCTCGCCGCTGATGCAG	0	0	0	0	0	0	0	0	0	0	0	15	3
54	CCCCGCGTCCCGTGTGGCCATACTCGTTTTTCCCCCTGGTGCTCGCCCTCGGTTGGTCTT	0	0	0	0	0	0	0	0	0	0	0	15	0
55	AATCCCTGGGCGTGCAGCCCCTATTGCGTGCTGCCCACTGCAAAGAACGATAGTGGTGTC	0	0	0	0	0	3	0	10177	58368	67230	0	15	0
56	CCGCGGCTTTTACTTCATGTCCAATCCCGCTGTCGCCGCGCCATCCCTCGACGCCTCCAG	0	0	0	0	0	0	0	0	0	0	0	14	5
57	CCCGCGCCCCCATTGACCCGGTGATCCGCCGGACTGCTCGGCATCTTTCCTCTCACGCGG	0	0	0	0	0	0	0	0	0	0	0	14	5
58	CCACAACGGCGCCCCCACTCTCTTGACATACTTTGCAGCCTTGATCGTCACTTACCGGGG	0	0	0	0	0	0	0	0	0	0	0	14	3
59	CACCCCCACCCAATCCATTCTCCCTCGGGCTGTCGTTTTTGTACTCTTGCTGCGGTGGTT	0	0	0	0	0	0	0	0	0	0	0	14	6
60	CCCCCGCTAGGGCCATCTTCAATCGCCTCGCTATCTCGAACTGGGATCTCTCTTCGCTG	0	0	0	0	0	0	0	0	0	0	0	14	0
61	GGGGGCGATCCATTCATGCGTCCCTCTCGATTCTCGCCTAACCTCGCCCCGCACTCTCAG	0	0	0	0	0	0	0	0	0	0	0	13	0
62	GCCTCCAACACACCGTCCACCCCGTTATTCTTCCGTGTTATCCTTCCTTTGCGGGTTGTC	0	0	0	0	0	0	0	0	0	0	0	13	4
63	GCCGCTCCATCTTGCACTCTGGTACCCCTGCGTCTCGCACTCGCCTAACACCGCGGCCTC	0	0	0	0	0	0	0	0	0	0	0	13	5
64	GCCCACGCCGCTCACCTCGCGTACCACCCCACGGTCATCACTCCGCATCTATCCGGTGCC	0	0	0	0	0	0	0	0	0	0	0	13	2
65	GCCACGACCCGCCTACGCCCTGTGCGGCGTTACACTCTCTGTTCCTCATCATCTCGTGGG	0	0	0	0	0	0	0	0	0	0	0	13	4
66	GACAGCTGTATATCTACAGGGGGCCCTCAGGGGACTTTCGTTGTGGTTCATAGGCAAGTC	0	0	8	25625	65607	32971	0	0	2	4	0	13	0
67	CGGGGGCAGTCTGGGGTGAGGGCGGGGGGAAAGTGGGCGGATCGTTAATGGGGCCGGTCC	0	0	0	0	0	0	0	0	0	0	0	13	7
68	CGCACACCGCCCTAGGTGCTGAGTCTTCACCCCACACTATCTCTCGCAGCGTCGACTCGT	0	0	0	0	0	0	0	0	0	0	0	13	6
69	CCTCGCATCGGAGCCACCCTCGTCTGCCCTATCCGCGCCTCGCTCTTCATTCGGCAGCTC	0	0	0	0	0	0	0	0	0	0	0	13	0
70	CCTCCGCGCATCAGCGGCCTTGTCTAACAGCCCATATCCATCATCATCCGCGGACGTCTC	0	0	0	0	0	0	0	0	0	0	0	13	2
71	CCGACGCGTCCCTTCTCCCGCAGTCTTCCCTCCGCATAACTCGATCTATTCGACCGGTCA	0	0	0	0	0	0	0	0	0	0	0	13	2
72	CCCGCCAAACCCCTTGGTTACCTCCTGCTTGTCATCTCTCGGTGCGTGTTCGCCATGGTC	0	0	0	0	0	0	0	0	0	0	0	13	3
73	CCCCTGCACAGCACTCTTGACATTACTCCGCTTACGCGCAGCGCCGTAGACCCCTCGATG	0	0	0	0	0	0	0	0	0	0	2	13	3
74	CCCCGGGAGCGCTCTTTACCCATCCCGCATCCATATTCCAACCTCCCTCGATGCGCTTCC	0	0	0	0	0	0	0	0	0	0	0	13	8
75	CCCCGCGTCCCATTGCCCCTCGTTCCTCTGCGTACTCCTCGCTCCTACCTCGCGTCAGGT	0	0	0	0	0	0	0	0	0	0	0	13	2
76	CCCACGGCGCCTAGCCAACGTTTCATCCTCTGCTGTTTCGTGGTGTTCCCCCGCTATCGC	0	0	0	0	0	0	0	0	0	0	0	13	6
77	CACCCCGAGGCGCCGCCAATTGCCCATCCCACAGTCGTTACCCCGCCTCGTGTGCCCAGA	0	0	0	0	0	0	0	0	0	0	0	13	5
78	ACGACCCCTCGTCAAGTCGCTCTCCCTCCGCCTCCCCAGCCGCTTCTCACCTTGACGTCG	0	0	0	0	0	0	0	0	0	0	0	13	3
79	ACCCGGCCAACGCGCATCACGAAACCCACGTACGCTCTTTATCCCCCTCTTTTGGCCGTC	0	0	0	0	0	0	0	0	0	0	0	13	4
80 C	GGGCCTAGTACTAGGGGGGCCCACGTAGATGGCTACGTGGGGACTCGGATTAAAACAGTG	0	0	2	14727	38019	18002	0	0	2	0	0	12	0
81	TACGCGCCCGAACAAGGTCGGAGGTTCGTTTATGATAGCGCGCCCTATTTTGTTTTGTGG	0	0	27	8796	2233	7755	0	0	0	0	0	12	4
82	GGGGCCACGTAGTTCCACCCACCCCCATCTTGCAGCACCGCCCCGATATCGTACGGCTTC	0	0	0	0	0	0	0	0	0	0	0	12	2
83	GGCGCACGCGATCCACCTCCCCCACTCACTCCACGCTTGTCTCCCATCGTGCCGTTATCG	0	0	0	0	0	0	0	0	0	0	0	12	0
84	GGCCCCGGTCCCCTCCGCAGTCTCTCTTTCCGTGGCCAACGCGCTTATCTACGCGCCTAC	0	0	0	0	0	0	0	0	0	0	0	12	0
85	GCGGCGCGAGGTATTTGGCCAACCTGTCATGCTACCGGGTTTCTCGTCTGCTCCCTCGGT	0	0	0	0	0	0	0	0	0	0	2	12	0
86	GCGCCCGTCCCTCCTCCCTCTTGTGCGGTCGCTCCTCAATACTACCTGTTCGTCGCTCGC	0	0	0	0	0	0	0	0	0	0	0	12	0
87	GCCCGTCGACGCACCCTCCTGTTCTCCATACCGCTCAAGTTCGGTTTCGTTGCCGCGGGC	0	0	0	0	0	0	0	0	0	0	0	12	2
88	GCCACGTCGTCCGTCCTCGCCTACATATTCTCTCTCATGTTTCCATCCCAACGCCGTGTT	0	0	0	0	0	0	0	0	0	0	0	12	0
89	GCCACCGCGCCTACTCCACCCAGTCCCTTCTCGCCCTGTAACACGTCGCGGTCCCAGGTC	0	0	0	0	0	0	0	4	0	0	0	12	0
90	GACCGATCGTCCAGGCGGATCTACCTCAACGCTTCCCCCCGCTTCCGCCTCGCCTGGATC	0	0	0	0	0	0	0	0	0	0	0	12	3
91	CGGCAGGGCCCCAATCTTTTTGGGGCATATTTACACCTAAATCCCCCGGTGTTCCTTGGG	0	0	3	14168	14006	15117	0	0	0	0	0	12	0
92	CGCGCGCCGCTCTGACGGCCGCCAGACGCTTCCCTTTGCGGCTCCGTGCATTATCCCTGC	0	0	0	0	0	0	0	0	0	0	0	12	6
93	CGCGCCGGACGATAATCCCTCGAGCTCATCACATTTCATCCTCCTCGCTTCCCGGTGCGT	0	0	0	0	0	0	0	0	0	0	2	12	4
94	CGCGCCAGTCGCCGCCCGCTCCCCACCCTGCCGAGACTATACCGCTCCCTCTGGTCGGCC	0	0	0	0	0	0	0	0	0	0	0	12	0
95	CGACGAGGCGGCTTCTCCTCTGCTTCCTAGCGCCCCTACTCTCTTCTTGCCTCTTCGCGC	0	0	0	0	0	0	0	0	0	0	0	12	0
96	CCGTGGCCCGGACACGTTCCCGCTTTAGCGATGAGCCCGCAACCTCCGCCATGGTCTCGT	0	0	0	0	0	0	0	0	0	0	0	12	0
97	CCGTCTAGCCCCCGGACGCGCTCTTTACCCCCTCCGCCTCTTGATGTGCTGTCTTACGTG	0	0	0	0	0	0	0	0	0	0	0	12	0
98	CCGTCCACGGCGTGAACCTGTGTCATGCGCTGGCCTTGTCTTGCCCAGTCGTGGACCACC	0	0	0	0	0	0	0	0	0	0	0	12	3
99	CCGGGCCACCCCCATAGGGCTGCTCTCTCGTCTATCTTGTCGCCCGCTACTTGTCCACGC	0	0	0	0	0	0	0	0	0	0	0	12	0
100	CCGCCGCAACCACTCCATACGTTTCCCCACTCTGATGTCTCCAGTCGCATGGTTAGGCGC	0	0	0	0	0	0	0	0	0	0	0	12	0
101	CCCTCGCTAACTACGCCACGTCACCTCGACGCCCTTTACGCCTTGGCTTACCCTGTCGCG	0	0	0	0	0	0	0	0	0	0	0	12	4
102	CCCTCCCGTGCCGCTACGTGCTTCCACTCCGTTTCGTATCCTCGCTCCTCACGGCGGTGC	0	0	0	0	0	0	0	0	0	0	0	12	0
103	CCCGTTCCGCTCGACCTCCCCATCGTACCCGCACTAACACACAGCAGCCTCCGTCGACGC	0	0	0	0	0	0	0	0	0	0	0	12	0
104	CCCGCGTACCCCTCACGCCATCGTACCGCGGACCCAAACTCGCCCTGTCTCTCATCGTGC	0	0	0	0	0	0	0	2	0	0	0	12	5
105	CCCGCCCAGGTCACGCTGGGCCCTCGCGCCGTTGCCGTTCACCACACTGGCACTCTCGAC	0	0	0	0	0	0	0	0	0	0	0	12	3
106	CCCGATACCGCACCTTCTCCTCATGCGTCCTGCCATCGGACTCGCCTGCCCGCACCGATC	0	0	0	0	0	0	0	0	0	0	0	12	3
107	CCCCTGACACAGCACAGCCACGCTTCCGTCCTCGTCCACTTTGCTTTTCCCGTGCCGTGG	0	0	0	0	0	0	0	0	0	0	0	12	3
108	CCCCGGGCCGCCTCGAAGACTGCTCCCTTGATACCTCCTTCTCATCACCTTGCGTGCCGA	0	0	0	0	0	0	0	0	0	0	0	12	2
109	CCCCGCGCAGGGGCCCCCCGCCTCGCTTTACAGCAGACCTTGTCACAGTGTCGCGTGCTC	0	0	0	0	0	0	0	0	0	0	0	12	3
110	CCCCCACTCGCCGGGTTCCCGCCCACGGTCCAGCTCAACACGCCGGCCCATATACGCGTC	0	0	0	0	0	0	0	0	0	0	0	12	0
111	CCCAGGTCGCCCGTACAGGATCCTAAACACGCTCTCCCACGACAGTGCTCCACCTTGCGC	0	0	0	0	0	0	0	0	0	0	0	12	3
112	CCCACGTCCCCCATGGCCTAACGCGACCCTCCCCTTACGCATGCGTCCCTTTGCGCCATC	0	0	0	0	0	0	0	0	0	0	0	12	0
113	CCATCCGCAGCCCCCATGGGGAACATCGTCCGGACCACTCATCTTCTCCTGCGCTCCGGT	0	0	0	0	0	0	0	0	0	0	0	12	2
114	CCAGGCACGGGCAGTCGTCGTACTCTCCATTCTCTCCGCATACCTCTGTGGGCCGTGACG	0	0	0	0	0	0	0	0	0	0	2	12	0
115	CCAGCCGCCTAAACTCCATCCTCGTCATCCACCTCGAAAGCCTCCATTGCGGATGTTGCC	0	0	0	0	0	0	0	0	0	0	0	12	3
116	CCACGCTCTCACGCTGCACCCATGCCACTCCGCGTATCATCAATTTATCGTCTGCAGCTG	0	0	0	0	0	0	0	0	0	0	0	12	3
117	CAGCCGCACGCGATGGGCCCCCCCCGCTGCCCGGAGCTCACCTCGATTCCCTCTGCCGGC	0	0	0	0	0	0	0	0	0	0	0	12	4
118	CACTGCCCCGCCAGTGCCCCTCATTGACTTCGGTCGCGCCCTACGCCCATTCCAGCGCCC	0	0	0	0	0	0	0	0	0	0	0	12	2
119	CACCGAGGGATCGGGACCTTGCACCGCCTCCGCACTCGCCCTGAGCCTCCCCACGTGCTC	0	0	0	0	0	0	0	0	0	0	0	12	0
120	ACCCCCACCCGCTGCCTATGCCTCTCGCTTTCTGTTTCATCTACATCTGCTTATTCGTGG	0	0	0	0	0	0	0	0	0	0	0	12	0
121	CGGCCACCTCCTAGATTGGCACGTTCCTCGCTTCCTCGTGTGCTCTCACCGCTGTGTCC	0	0	0	0	0	0	0	0	0	0	0	12	3
122	CACGACCCACTAGGTCGGCCCGCACCGTGTTCCGTGCGCATCCAGTTCCCGCCGCTATC	0	0	0	0	0	0	0	0	0	0	0	12	6
123	TTCACGCTGGGAAATAACACAGGGGGCCCACTAGATGGGAACGTGAAGAGCGATCTTAGC	0	0	2	9738	18618	21064	0	0	0	0	0	11	0
124	TCACACCGCCCGATCCAACCTCCGCATTCCCCCCCTCTATCGCTGGCGTGCACACTTGTC	0	0	0	0	0	0	0	0	0	0	0	11	4
125	GGCTTTAGAACTGAGTTCGCGGAGGGGGCCCCCTGGGTACCGGTGAGATAAAGTAACGCG	0	0	4	16190	32911	15403	0	0	2	2	0	11	0
126	GGCCCCACCCGCCAAACGGACTCTCTTAATCCTGCACCTCTCCTGCGTCTCCCGGGCGGC	0	0	0	0	0	0	0	0	0	0	0	11	0
127	GGCCACCCACCTGCACTCTTCATCTGTCCCTTCTCACCGTGGCCGGTTCCGTCAGTCGCC	0	0	0	0	0	0	0	0	0	0	0	11	0
128	GCGCATCCCCGCGTATCTCATCCTACCTCTCGTCTCGCACTCCCTCTATTGCTAGCCAGC	0	0	0	0	0	0	0	0	0	0	0	11	3
129	GCGATCCGGACACTACTTCATCTCTGGTCCCTCGCCTTCTCTTGCTACCCGGCGGCTACA	0	0	0	0	0	0	0	0	0	0	2	11	0
130	GCCATCCCAGCTCTGCTCTCGCCTCTTGTGCCGTGTCCATCCTAGATTACCCGTGGCTGA	0	0	0	0	0	0	0	0	0	0	0	11	0
131	GACACCGGGGCGTATCATCCCATCACTGTATCCCAACACTCTGTGGCGCTAACGCTGCTC	0	0	0	0	0	0	0	0	0	0	0	11	2
132	CGTGCGCGCCCGCCTCCGCACTACGACATATCCCAGACACACTGCGCACCTTTGCACGGC	0	0	0	0	0	0	0	0	0	0	0	11	4
133	CGCCTAACGCGCACTATACACCGTCCCCATGGGCCCCGCCTACTCTCCTCTGCCGCGTTC	0	0	0	0	0	0	0	0	0	0	0	11	2
134	CGCCGGCGTCTCCGTCTAGCTTCCCAGTACCCTCGCTTATCTCCTTAGCCTCCGTCCGGC	0	0	0	0	0	0	0	0	0	0	0	11	9
135	CGCCCGCGAGTCTCTCGCCGTTCCACGCCCCTTCCTTCCGCTTCCGCGCGGGGGTGTCCT	0	0	0	0	0	0	0	0	0	0	0	11	0
136	CGCCATCCGGGTCCCCCAGTCGCCTCCCTATCCCTTGTGCCCGGCCCACCCTGCGCTGCG	0	0	0	0	0	0	0	0	0	0	0	11	0
137	CGCCATCCCCCGGGTCCACAGACGACTGCCCCACCTCGCGCTTTATCCCTCACCCGGGCG	0	0	0	0	0	0	0	0	0	0	2	11	5
138	CGACGCCGCCTCCAAACCCTGGCCTGCTCATCCCCCTGTCGATTCCCAACCCGCGGCCCA	0	0	0	0	0	0	0	0	0	0	0	11	0
139	CGACCGTGTCTCCCCACATGCCTTGATTTGCCCCGTCGGACAGATACCTTTGCGCCCTCT	0	0	0	0	0	0	0	0	0	0	0	11	0
140	CGACAGGCGCGCCACTCTCTAGCTTTCCCTGATTACCGCCTCCTAACTGACGCGCGCTCC	0	0	0	0	0	0	0	0	0	0	0	11	0
141	CCTGCGCGCTGCAGACTCCGCTCTCTCCATCTAGCTACTCCGCACGGAAAGTCGGCCGCC	0	0	0	0	0	0	0	0	0	0	0	11	2
142	CCTCCCCGCTATTGCCTTGCCTCGCTCCAGCCGTGCCCGTTCGCTCTTTGCAGCTGGTCT	0	0	0	0	0	0	0	0	0	0	0	11	2
143	CCGCCCTGTCCAAGCTGTACCCGACAGCCACACTCTACTCTCGCCTAATCCCGGGGGTGC	0	0	0	0	0	0	0	0	0	0	0	11	0
144	CCGAGCGCCGTGCTCCCCGCAGCACCACATCCCGTACCCCCATACCTCACCTGGCGCAAT	0	0	0	0	0	0	0	0	0	0	0	11	5
145	CCGACCAGCATGGTCGCCCCCCTGCCTCAGTTTCGGGGTCTCTCTCGCTGCCGTGTACTC	0	0	0	0	0	0	0	0	0	0	0	11	3
146	CCCTCCGCACCACTGGGGACCCTCGATCGCGGCCCTCCCCACCGGTACCCGCTGCCACCA	0	0	0	0	0	0	0	0	0	0	0	11	2
147	CCCGGCACGGCCTCCGCTGCTCCTCGCTTCTGACACCCGTGGGGACCACATACGGATCGG	0	0	0	0	0	0	0	0	0	0	2	11	0
148	CCCGCCGGTTCCCGCCTGGCACCACATGCTCTCCCGATGAATATTTCCTCATCCCGGCGC	0	0	0	0	0	0	0	0	0	0	0	11	4
149	CCCGCATGTGGCCTCGCCCGTTCTCACTTTCCACTTCCCCTGCCCGTAGCGTGGTCGTCC	0	0	0	0	0	0	0	0	0	0	0	11	10
150	CCCGCAGCCTGCACTCCATCACTGCCTTGCCTTGCGGGGTCTCGTTTGCAACCCTCACGC	0	0	0	0	0	0	0	0	0	0	0	11	0
151	CCCCGCGCCGTAAACGATGCTTCCCTCGGCGCCCCCACTCTCGTCTCTACGCGTTGCGGC	0	0	0	0	0	0	0	0	0	0	0	11	0
152	CCCCGCCTACGCATGCAGTCTCCTCCCTGTCCCGTCGTATCCCCTGGCAACACTGCGCGT	0	0	0	0	0	0	0	0	0	0	0	11	7
153	CCCCGAGGCTATCTACCGTTACACCTAGCACCTCTCGTGCAGCCTTGGATCTTCTTCTGC	0	0	0	0	0	0	0	0	0	0	0	11	2
154	CCCCACCTCCGCGACCCGTTCGTTGCTGGAATATTTCGGTTCTCTCTCTTGTTGTGGCCA	0	0	0	0	0	0	0	0	0	0	0	11	2
155	CCCACGGCACCCTCTTATCTTTGTCGCGCCACTGTGTTTACGTTCTGCCGTGTCTCATCC	0	0	0	0	0	0	0	0	0	0	0	11	3
156	CCCAACCGGGTGCCTACGCCATCACTCTCTCCTCGGGTTCATCATGTTCGTGCCTCGCCT	0	0	0	0	0	0	0	2	0	0	2	11	6
157	CCATCGCGGCTGGACCACACTCCGTCTTAATACCTCTCCGCATACCACCGCGTACTACAG	0	0	0	0	0	0	0	0	0	0	0	11	4
158	CCAGCAGCGAGCAGATGGCGTCCTCCGCTTTGCTGCAGCCCCCGCGTCCCTCCCGCTTGC	0	0	0	0	0	0	0	0	0	0	2	11	0
159	CCACGGCTCCCCGACAGTGCCCCCGTATTCCCTCACTCGGTCCATGTGTCTCTCTAGGCG	0	0	0	0	0	0	0	0	0	0	0	11	3
160	CCACGCGTTGTTCGCGGCCCCCCGTCAGACGGCCAATCATCTCAGCGTGCGTCCCTCCGC	0	0	0	0	0	0	0	0	0	0	0	11	0
161	CCACCCGTGCTCCTCCGCATTTGTGGTCCCCTGGGTACTCTCGCCATCTGGTCTCGCGCG	0	0	0	0	0	0	0	0	0	0	0	11	0
162	CAGCGGCCGCCAACAGTGCATCACTCTTCTCGCTATCCCCATGGTCCATGAATCCGCTGC	0	0	0	0	0	0	0	0	0	0	0	11	4
163	CACGCGCCCCACTTGTGCACATACGATTCCGTCCCCTTCCCGCCTGGGACCAGCGTGCCT	0	0	0	0	0	0	0	0	0	0	0	11	4
164	CACCCGCAAGTTCCACTCCACCATCGCGCCAACACCGGGTATTTCTCGCCGTCCGTGGGG	0	0	0	0	0	0	0	0	0	0	0	11	6
165	CAACCCCGCACACGAATCGGCTCACCGCTGCCTCTTCACCACGTACATCTCCTGTGAGCC	0	0	0	0	0	0	0	0	0	0	0	11	0
166	AGGGCTGTGCCTACACAGCTAGGTCGGTTAGGGTTTGGATCGGGCGGCACTTTACCACTT	0	0	27	13670	19129	21708	0	0	2	0	0	11	2
167	ACGCGCGCTCAATCTCTTCGGCAGCCTTTTCTCCAACCGCGCGTCCGTTGCCCTTGTGAA	0	0	0	0	0	0	0	0	0	0	0	11	0
168	ACCCGCAGCCAACGCGGCATCCTCCTCTCTCCGCTACCGCATTCGCACGGCTTCTTCGCG	0	0	0	0	0	0	0	0	0	0	0	11	0
169	ACCACGACGCGCCATCTCTTCTCCGTACCCAACTGCGTCGGACGCCCCTCTCCCGTGGAC	0	0	0	0	0	0	0	0	0	0	0	11	0
170	CGCCTCCTCAGCCCGCGCCCCTCGCCTCTCTCCACTCCCCTCCCGATATCCAGTTGGCG	0	0	0	0	0	0	0	0	0	0	0	11	3
171	CCGCGCCCACCACGCCGTAGTTCGGCCCTTCGCTCACTCTTGCACTTGACACATGCCGC	0	0	0	0	0	0	0	0	0	0	0	11	0
172	CACCGGCCTCACGCCTCTTGTCCACCTCGCCCCGGATCCGGCAGTAGCCCCTACGTGTG	0	0	0	0	0	0	0	0	0	0	0	11	0
173	TCCCCCGGCCCCCGCTCCAATTGGGCCACTCTCTGCCCCTCCGCTTGCTACACGTTTGGC	0	0	0	0	0	0	0	0	0	0	0	10	2
174	GGGGGCAGCCTACCGTGTGTTGCACCTCCGCTCTCGCCATCTCGTCCGCCGCTCTCGGGA	0	0	0	0	0	0	0	0	0	0	0	10	0
175	GGGCGAAAGTCCCGAACGGTTTCTACTCCTCTCGTGATGATCGTAGTGCTTCCACTCGCC	0	0	0	0	0	0	0	0	0	0	2	10	0
176	GGGCCGTCACGGATCCGCCTACTCTCTCGCTCGTGCCTTAGGCTTACTGCCGTCCTAGTG	0	0	0	0	0	0	0	0	0	0	0	10	3
177	GGGCCGCCGTATCCATCTCCGCCCAATCCATGTTTCCGTAACCCACGGTTCGCCCGGCCC	0	0	0	0	0	0	0	0	0	0	0	10	5
178	GGGCACACGGTGGCCGCCTCTTTCCATCGCTTTCCTCTCACGATGCTTACGGGTTTGGCA	0	0	0	0	0	0	0	0	0	0	0	10	5
[truncated: 1,940 more rows]
